# Supplementary material for: Transcriptome analysis reveals the regulation of cyclic nucleotide-gated ion channels in response to exogenous abscisic acid and calcium treatment under drought stress in tomato
Source: Front Genet. 2023 Feb 28;14:1139087. doi: 10.3389/fgene.2023.1139087 (PMC10013689; doi:10.3389/fgene.2023.1139087)
Supplement: Supplementary file 1 [file Table2.xlsx]

## Sheet: Table S2a
Table S2a GO enrichment information sheet of WT_vs_PE group.
Number	GO ID	Term Type	Description	Ratio_in_study	Ratio_in_pop	Pvalue	Padjust
47	GO:0009873	BP	ethylene-activated signaling pathway	47/2590	180/24239	1.15891e-06	0.000728004
52	GO:0000160	BP	phosphorelay signal transduction system	52/2590	232/24239	1.59935e-06	0.000728004
102	GO:0009755	BP	hormone-mediated signaling pathway	102/2590	467/24239	2.2017e-06	0.000728004
21	GO:0018298	BP	protein-chromophore linkage	21/2590	66/24239	2.80127e-06	0.000728004
145	GO:0006952	BP	defense response	145/2590	866/24239	3.96789e-06	0.000728004
12	GO:0009768	BP	photosynthesis, light harvesting in photosystem I	12/2590	26/24239	4.9494e-06	0.000728004
12	GO:0009765	BP	photosynthesis, light harvesting	12/2590	26/24239	4.9494e-06	0.000728004
28	GO:0005615	CC	extracellular space	28/2590	105/24239	3.55784e-06	0.000728004
19	GO:0016168	MF	chlorophyll binding	19/2590	47/24239	6.692e-07	0.000728004
142	GO:0004674	MF	protein serine/threonine kinase activity	142/2590	844/24239	2.95272e-06	0.000728004
213	GO:0140110	MF	transcription regulator activity	213/2590	1306/24239	3.86495e-06	0.000728004
144	GO:0043565	MF	sequence-specific DNA binding	144/2590	887/24239	3.88327e-06	0.000728004
209	GO:0003700	MF	DNA-binding transcription factor activity	209/2590	1151/24239	4.04225e-06	0.000728004
244	GO:0016773	MF	phosphotransferase activity, alcohol group as acceptor	244/2590	1549/24239	4.16951e-06	0.000728004
230	GO:0004672	MF	protein kinase activity	230/2590	1402/24239	4.21396e-06	0.000728004
283	GO:0016301	MF	kinase activity	283/2590	1864/24239	4.76333e-06	0.000728004
297	GO:0005886	CC	plasma membrane	297/2590	1692/24239	5.65859e-06	0.000789997
105	GO:0046906	MF	tetrapyrrole binding	105/2590	628/24239	5.5919e-06	0.000789997
354	GO:0050896	BP	response to stimulus	354/2590	2598/24239	6.47881e-06	0.000808575
304	GO:0016772	MF	transferase activity, transferring phosphorus-containing groups	304/2590	2179/24239	6.34189e-06	0.000808575
17	GO:0009523	CC	photosystem II	17/2590	49/24239	6.62037e-06	0.000808924
23	GO:0004620	MF	phospholipase activity	23/2590	81/24239	8.3357e-06	0.000880272
952	GO:0031224	CC	intrinsic component of membrane	952/2590	7807/24239	9.43068e-06	0.000942419
940	GO:0016021	CC	integral component of membrane	940/2590	7739/24239	9.98213e-06	0.00095608
481	GO:0016020	CC	membrane	481/2590	3736/24239	1.18334e-05	0.00107112
15	GO:0009522	CC	photosystem I	15/2590	42/24239	1.53706e-05	0.00136138
61	GO:0071554	BP	cell wall organization or biogenesis	61/2590	327/24239	1.8269e-05	0.00156751
155	GO:0007165	BP	signal transduction	155/2590	1037/24239	1.90145e-05	0.00161467
81	GO:0035556	BP	intracellular signal transduction	81/2590	476/24239	2.38866e-05	0.00196754
20	GO:0009521	CC	photosystem	20/2590	70/24239	2.87407e-05	0.00227632
120	GO:0005576	CC	extracellular region	120/2590	775/24239	3.25245e-05	0.0025274
74	GO:0005976	BP	polysaccharide metabolic process	74/2590	427/24239	3.42047e-05	0.00263312
59	GO:0015698	BP	inorganic anion transport	59/2590	322/24239	3.65787e-05	0.00274973
56	GO:0006817	BP	phosphate ion transport	56/2590	304/24239	4.92623e-05	0.00355941
66	GO:0008194	MF	UDP-glycosyltransferase activity	66/2590	379/24239	7.13149e-05	0.00497814
96	GO:0006811	BP	ion transport	96/2590	602/24239	7.42283e-05	0.00509516
7	GO:0080142	BP	regulation of salicylic acid biosynthetic process	7/2590	12/24239	7.67694e-05	0.00522603
263	GO:0006950	BP	response to stress	263/2590	1961/24239	8.39017e-05	0.00566474
66	GO:0006820	BP	anion transport	66/2590	387/24239	0.000123608	0.008017
1302	GO:0003824	MF	catalytic activity	1302/2590	11318/24239	0.000125355	0.00806681
4	GO:1990817	MF	RNA adenylyltransferase activity	4/2590	4/24239	0.000130089	0.00824265
4	GO:0004810	MF	tRNA adenylyltransferase activity	4/2590	4/24239	0.000130089	0.00824265
29	GO:0016298	MF	lipase activity	29/2590	130/24239	0.000147095	0.00917893
7	GO:0010337	BP	regulation of salicylic acid metabolic process	7/2590	13/24239	0.000150948	0.00934856
9	GO:0005388	MF	P-type calcium transporter activity	9/2590	21/24239	0.000158492	0.00974253
284	GO:0016491	MF	oxidoreductase activity	284/2590	2165/24239	0.000196987	0.0119307
107	GO:0016757	MF	glycosyltransferase activity	107/2590	708/24239	0.000255406	0.0149204
7	GO:0016847	MF	1-aminocyclopropane-1-carboxylate synthase activity	7/2590	14/24239	0.00027402	0.0157839
355	GO:0005524	MF	ATP binding	355/2590	2788/24239	0.00029428	0.0166026
52	GO:0045229	BP	external encapsulating structure organization	52/2590	296/24239	0.000296485	0.0166116
25	GO:0045490	BP	pectin catabolic process	25/2590	112/24239	0.000313409	0.017249
22	GO:0015926	MF	glucosidase activity	22/2590	94/24239	0.000326958	0.0178355
25	GO:0004857	MF	enzyme inhibitor activity	25/2590	113/24239	0.000350774	0.0188268
579	GO:0016740	MF	transferase activity	579/2590	4771/24239	0.000373926	0.019618
151	GO:0005975	BP	carbohydrate metabolic process	151/2590	1073/24239	0.000392672	0.0203424
39	GO:0000272	BP	polysaccharide catabolic process	39/2590	207/24239	0.000405434	0.0206146
47	GO:0071555	BP	cell wall organization	47/2590	264/24239	0.000419459	0.0210731
11	GO:0120254	BP	olefinic compound metabolic process	11/2590	33/24239	0.000419568	0.0210731
6	GO:0004652	MF	polynucleotide adenylyltransferase activity	6/2590	11/24239	0.00042451	0.0211921
44	GO:0031226	CC	intrinsic component of plasma membrane	44/2590	241/24239	0.000471221	0.0231039
195	GO:0022857	MF	transmembrane transporter activity	195/2590	1443/24239	0.000508588	0.0246485
5	GO:1902644	BP	tertiary alcohol metabolic process	5/2590	8/24239	0.000588408	0.0275301
5	GO:0009687	BP	abscisic acid metabolic process	5/2590	8/24239	0.000588408	0.0275301
5	GO:0043288	BP	apocarotenoid metabolic process	5/2590	8/24239	0.000588408	0.0275301
4	GO:0009827	BP	plant-type cell wall modification	4/2590	5/24239	0.000594921	0.0275301
4	GO:0005452	MF	inorganic anion exchanger activity	4/2590	5/24239	0.000594921	0.0275301
25	GO:0140678	MF	molecular function inhibitor activity	25/2590	115/24239	0.000652658	0.0297141
301	GO:0003677	MF	DNA binding	301/2590	2353/24239	0.000652938	0.0297141
12	GO:0016837	MF	carbon-oxygen lyase activity, acting on polysaccharides	12/2590	40/24239	0.000688399	0.0311557
11	GO:0010565	BP	regulation of cellular ketone metabolic process	11/2590	35/24239	0.00073964	0.0327549
37	GO:0010035	BP	response to inorganic substance	37/2590	199/24239	0.000747127	0.0329096
14	GO:0008081	MF	phosphoric diester hydrolase activity	14/2590	52/24239	0.000851305	0.0372706
15	GO:0009611	BP	response to wounding	15/2590	58/24239	0.000890754	0.0384144
77	GO:0030246	MF	carbohydrate binding	77/2590	496/24239	0.000899121	0.0385732
30	GO:0046658	CC	anchored component of plasma membrane	30/2590	153/24239	0.000914686	0.0390376
89	GO:0009628	BP	response to abiotic stimulus	89/2590	594/24239	0.00096239	0.0404449
29	GO:0005516	MF	calmodulin binding	29/2590	144/24239	0.00095305	0.0404449
18	GO:0008422	MF	beta-glucosidase activity	18/2590	75/24239	0.000959995	0.0404449
13	GO:0062012	BP	regulation of small molecule metabolic process	13/2590	47/24239	0.000980272	0.0409873
73	GO:0016798	MF	hydrolase activity, acting on glycosyl bonds	73/2590	471/24239	0.00114877	0.0457122
29	GO:0010393	BP	galacturonan metabolic process	29/2590	148/24239	0.00117835	0.0464406
29	GO:0045488	BP	pectin metabolic process	29/2590	148/24239	0.00117835	0.0464406
3	GO:0001680	BP	tRNA 3'-terminal CCA addition	3/2590	3/24239	0.00121873	0.0469095
3	GO:0042780	BP	tRNA 3'-end processing	3/2590	3/24239	0.00121873	0.0469095
3	GO:0005658	CC	alpha DNA polymerase:primase complex	3/2590	3/24239	0.00121873	0.0469095
3	GO:0052928	MF	CTP:3'-cytidine-tRNA cytidylyltransferase activity	3/2590	3/24239	0.00121873	0.0469095
3	GO:0052929	MF	ATP:3'-cytidine-cytidine-tRNA adenylyltransferase activity	3/2590	3/24239	0.00121873	0.0469095
11	GO:0009694	BP	jasmonic acid metabolic process	11/2590	37/24239	0.00123997	0.0473452
9	GO:0030570	MF	pectate lyase activity	9/2590	27/24239	0.0013953	0.0515598
12	GO:0140358	MF	P-type transmembrane transporter activity	12/2590	43/24239	0.00139588	0.0515598
12	GO:0015662	MF	P-type ion transporter activity	12/2590	43/24239	0.00139588	0.0515598
381	GO:0032559	MF	adenyl ribonucleotide binding	381/2590	3079/24239	0.00144132	0.0530005
67	GO:0004553	MF	hydrolase activity, hydrolyzing O-glycosyl compounds	67/2590	429/24239	0.00153526	0.0554645
197	GO:0005215	MF	transporter activity	197/2590	1491/24239	0.00156196	0.0561828
4	GO:0097177	MF	mitochondrial ribosome binding	4/2590	6/24239	0.001633	0.0584826
382	GO:0030554	MF	adenyl nucleotide binding	382/2590	3094/24239	0.00164289	0.058582
25	GO:0071669	BP	plant-type cell wall organization or biogenesis	25/2590	122/24239	0.00165967	0.0589253
86	GO:0020037	MF	heme binding	86/2590	580/24239	0.00170354	0.0602234
34	GO:0031225	CC	anchored component of membrane	34/2590	187/24239	0.00184351	0.064893
9	GO:1901681	MF	sulfur compound binding	9/2590	28/24239	0.00186333	0.0653117
10	GO:0010287	CC	plastoglobule	10/2590	34/24239	0.00223834	0.0771432
486	GO:0043168	MF	anion binding	486/2590	4031/24239	0.00233191	0.0797011
11	GO:0042973	MF	glucan endo-1,3-beta-D-glucosidase activity	11/2590	40/24239	0.00248296	0.0836961
2111	GO:0003674	MF	molecular_function	2111/2590	19208/24239	0.00248565	0.0836961
76	GO:0030234	MF	enzyme regulator activity	76/2590	508/24239	0.00281391	0.0912527
30	GO:0008509	MF	anion transmembrane transporter activity	30/2590	162/24239	0.00295552	0.0954691
36	GO:0044042	BP	glucan metabolic process	36/2590	206/24239	0.00299448	0.0961766
28	GO:0016042	BP	lipid catabolic process	28/2590	149/24239	0.00303721	0.0961766
11	GO:0004867	MF	serine-type endopeptidase inhibitor activity	11/2590	41/24239	0.00307083	0.0961766
11	GO:0016645	MF	oxidoreductase activity, acting on the CH-NH group of donors	11/2590	41/24239	0.00307083	0.0961766
41	GO:0009416	BP	response to light stimulus	41/2590	241/24239	0.00308854	0.0963647
9	GO:0120255	BP	olefinic compound biosynthetic process	9/2590	30/24239	0.00317093	0.0981917
8	GO:0009395	BP	phospholipid catabolic process	8/2590	25/24239	0.00342001	0.104724
4	GO:0043295	MF	glutathione binding	4/2590	7/24239	0.00348759	0.105615
4	GO:1900750	MF	oligopeptide binding	4/2590	7/24239	0.00348759	0.105615
72	GO:0005506	MF	iron ion binding	72/2590	482/24239	0.00356166	0.107071
5	GO:0006714	BP	sesquiterpenoid metabolic process	5/2590	11/24239	0.00368373	0.109541
42	GO:0009314	BP	response to radiation	42/2590	252/24239	0.00383701	0.113281
35	GO:0009266	BP	response to temperature stimulus	35/2590	203/24239	0.00412435	0.121329
3	GO:0010380	BP	regulation of chlorophyll biosynthetic process	3/2590	4/24239	0.00448463	0.128711
8	GO:0019187	MF	beta-1,4-mannosyltransferase activity	8/2590	26/24239	0.00448373	0.128711
8	GO:0051753	MF	mannan synthase activity	8/2590	26/24239	0.00448373	0.128711
11	GO:0015085	MF	calcium ion transmembrane transporter activity	11/2590	43/24239	0.00458003	0.130992
15	GO:0022603	BP	regulation of anatomical structure morphogenesis	15/2590	67/24239	0.00463744	0.132175
5	GO:0022839	MF	ion gated channel activity	5/2590	12/24239	0.00576335	0.153633
5	GO:0045543	MF	gibberellin 2-beta-dioxygenase activity	5/2590	12/24239	0.00576335	0.153633
5	GO:0035250	MF	UDP-galactosyltransferase activity	5/2590	12/24239	0.00576335	0.153633
5	GO:0005227	MF	calcium activated cation channel activity	5/2590	12/24239	0.00576335	0.153633
37	GO:0022853	MF	active ion transmembrane transporter activity	37/2590	222/24239	0.00606878	0.159199
24	GO:0038023	MF	signaling receptor activity	24/2590	129/24239	0.00619978	0.162119
75	GO:0016705	MF	oxidoreductase activity, acting on paired donors, with incorporation or reduction of molecular oxygen	75/2590	518/24239	0.0062199	0.162131
19	GO:0042545	BP	cell wall modification	19/2590	94/24239	0.00636732	0.165434
4	GO:0009269	BP	response to desiccation	4/2590	8/24239	0.00638678	0.165434
497	GO:0036094	MF	small molecule binding	497/2590	4180/24239	0.00642224	0.165831
6	GO:0015112	MF	nitrate transmembrane transporter activity	6/2590	17/24239	0.00646226	0.166343
373	GO:0035639	MF	purine ribonucleoside triphosphate binding	373/2590	3078/24239	0.00658257	0.168249
66	GO:0004497	MF	monooxygenase activity	66/2590	446/24239	0.00659759	0.168249
23	GO:0008037	BP	cell recognition	23/2590	121/24239	0.00702588	0.17644
23	GO:0048544	BP	recognition of pollen	23/2590	121/24239	0.00702588	0.17644
17	GO:0009415	BP	response to water	17/2590	83/24239	0.00707497	0.177132
38	GO:0009055	MF	electron transfer activity	38/2590	232/24239	0.00730957	0.181352
38	GO:0106310	MF	protein serine kinase activity	38/2590	232/24239	0.00730957	0.181352
33	GO:0006073	BP	cellular glucan metabolic process	33/2590	196/24239	0.0074539	0.184378
25	GO:0060089	MF	molecular transducer activity	25/2590	137/24239	0.00768023	0.188842
9	GO:0009690	BP	cytokinin metabolic process	9/2590	34/24239	0.00786037	0.192124
29	GO:0000271	BP	polysaccharide biosynthetic process	29/2590	167/24239	0.00794155	0.193534
10	GO:0009664	BP	plant-type cell wall organization	10/2590	40/24239	0.00799693	0.194075
5	GO:0046341	BP	CDP-diacylglycerol metabolic process	5/2590	13/24239	0.00854995	0.201793
5	GO:0016024	BP	CDP-diacylglycerol biosynthetic process	5/2590	13/24239	0.00854995	0.201793
6	GO:0042773	BP	ATP synthesis coupled electron transport	6/2590	18/24239	0.00882948	0.20603
6	GO:0005732	CC	sno(s)RNA-containing ribonucleoprotein complex	6/2590	18/24239	0.00882948	0.20603
12	GO:0030244	BP	cellulose biosynthetic process	12/2590	50/24239	0.00896288	0.208552
23	GO:0042546	BP	cell wall biogenesis	23/2590	126/24239	0.0089947	0.208702
8	GO:0080030	MF	methyl indole-3-acetate esterase activity	8/2590	29/24239	0.00922053	0.213341
35	GO:0046777	BP	protein autophosphorylation	35/2590	211/24239	0.0094768	0.217439
18	GO:0044242	BP	cellular lipid catabolic process	18/2590	91/24239	0.00954252	0.218338
78	GO:0098772	MF	molecular function regulator	78/2590	551/24239	0.00972951	0.222
18	GO:0044550	BP	secondary metabolite biosynthetic process	18/2590	92/24239	0.0102052	0.227271
3	GO:1902645	BP	tertiary alcohol biosynthetic process	3/2590	5/24239	0.0103192	0.227271
3	GO:0090056	BP	regulation of chlorophyll metabolic process	3/2590	5/24239	0.0103192	0.227271
3	GO:0070131	BP	positive regulation of mitochondrial translation	3/2590	5/24239	0.0103192	0.227271
3	GO:1901463	BP	regulation of tetrapyrrole biosynthetic process	3/2590	5/24239	0.0103192	0.227271
3	GO:0009688	BP	abscisic acid biosynthetic process	3/2590	5/24239	0.0103192	0.227271
3	GO:0070129	BP	regulation of mitochondrial translation	3/2590	5/24239	0.0103192	0.227271
3	GO:0062125	BP	regulation of mitochondrial gene expression	3/2590	5/24239	0.0103192	0.227271
3	GO:0043289	BP	apocarotenoid biosynthetic process	3/2590	5/24239	0.0103192	0.227271
3	GO:0008494	MF	translation activator activity	3/2590	5/24239	0.0103192	0.227271
3	GO:0008716	MF	D-alanine-D-alanine ligase activity	3/2590	5/24239	0.0103192	0.227271
4	GO:0009695	BP	jasmonic acid biosynthetic process	4/2590	9/24239	0.0105304	0.228614
30	GO:0046527	MF	glucosyltransferase activity	30/2590	178/24239	0.0104108	0.228614
7	GO:0102337	MF	3-oxo-cerotoyl-CoA synthase activity	7/2590	24/24239	0.0105996	0.228614
7	GO:0102336	MF	3-oxo-arachidoyl-CoA synthase activity	7/2590	24/24239	0.0105996	0.228614
7	GO:0102338	MF	3-oxo-lignoceronyl-CoA synthase activity	7/2590	24/24239	0.0105996	0.228614
7	GO:0102756	MF	very-long-chain 3-ketoacyl-CoA synthase activity	7/2590	24/24239	0.0105996	0.228614
80	GO:0015318	MF	inorganic molecular entity transmembrane transporter activity	80/2590	570/24239	0.0110063	0.236051
33	GO:0015267	MF	channel activity	33/2590	200/24239	0.0110331	0.236051
33	GO:0022803	MF	passive transmembrane transporter activity	33/2590	200/24239	0.0110331	0.236051
2	GO:0097264	BP	self proteolysis	2/2590	2/24239	0.0114135	0.23983
2	GO:1902326	BP	positive regulation of chlorophyll biosynthetic process	2/2590	2/24239	0.0114135	0.23983
2	GO:0047216	MF	inositol 3-alpha-galactosyltransferase activity	2/2590	2/24239	0.0114135	0.23983
2	GO:0010301	MF	xanthoxin dehydrogenase activity	2/2590	2/24239	0.0114135	0.23983
2	GO:0004657	MF	proline dehydrogenase activity	2/2590	2/24239	0.0114135	0.23983
2	GO:0046510	MF	UDP-sulfoquinovose:DAG sulfoquinovosyltransferase activity	2/2590	2/24239	0.0114135	0.23983
2	GO:0045486	MF	naringenin 3-dioxygenase activity	2/2590	2/24239	0.0114135	0.23983
9	GO:0034754	BP	cellular hormone metabolic process	9/2590	36/24239	0.0116123	0.243386
85	GO:0015075	MF	ion transmembrane transporter activity	85/2590	613/24239	0.0117843	0.246364
15	GO:0046910	MF	pectinesterase inhibitor activity	15/2590	73/24239	0.011961	0.249425
50	GO:0009607	BP	response to biotic stimulus	50/2590	332/24239	0.0120848	0.251369
19	GO:0009409	BP	response to cold	19/2590	98/24239	0.012504	0.256846
17	GO:0001101	BP	response to acid chemical	17/2590	86/24239	0.0126455	0.257188
54	GO:0016758	MF	hexosyltransferase activity	54/2590	362/24239	0.0125641	0.257188
42	GO:0052689	MF	carboxylic ester hydrolase activity	42/2590	269/24239	0.0126303	0.257188
54	GO:1901700	BP	response to oxygen-containing compound	54/2590	364/24239	0.0129199	0.260198
25	GO:0033692	BP	cellular polysaccharide biosynthetic process	25/2590	142/24239	0.0131765	0.264075
8	GO:0009833	BP	plant-type primary cell wall biogenesis	8/2590	31/24239	0.0139837	0.274902
19	GO:0009250	BP	glucan biosynthetic process	19/2590	102/24239	0.0148705	0.290257
6	GO:0004564	MF	beta-fructofuranosidase activity	6/2590	20/24239	0.0153073	0.297373
4	GO:0016103	BP	diterpenoid catabolic process	4/2590	10/24239	0.0160825	0.305939
4	GO:0072506	BP	trivalent inorganic anion homeostasis	4/2590	10/24239	0.0160825	0.305939
4	GO:0045487	BP	gibberellin catabolic process	4/2590	10/24239	0.0160825	0.305939
4	GO:0055062	BP	phosphate ion homeostasis	4/2590	10/24239	0.0160825	0.305939
4	GO:0052634	MF	C-19 gibberellin 2-beta-dioxygenase activity	4/2590	10/24239	0.0160825	0.305939
16	GO:0030243	BP	cellulose metabolic process	16/2590	80/24239	0.0163029	0.306529
16	GO:0009414	BP	response to water deprivation	16/2590	80/24239	0.0163029	0.306529
5	GO:0009962	BP	regulation of flavonoid biosynthetic process	5/2590	15/24239	0.0166422	0.306529
5	GO:0009963	BP	positive regulation of flavonoid biosynthetic process	5/2590	15/24239	0.0166422	0.306529
5	GO:0016115	BP	terpenoid catabolic process	5/2590	15/24239	0.0166422	0.306529
7	GO:2000022	BP	regulation of jasmonic acid mediated signaling pathway	7/2590	26/24239	0.0166736	0.306529
7	GO:0031408	BP	oxylipin biosynthetic process	7/2590	26/24239	0.0166736	0.306529
11	GO:0009809	BP	lignin biosynthetic process	11/2590	49/24239	0.016709	0.306529
28	GO:0050660	MF	flavin adenine dinucleotide binding	28/2590	168/24239	0.0166351	0.306529
5	GO:0050734	MF	hydroxycinnamoyltransferase activity	5/2590	15/24239	0.0166422	0.306529
5	GO:0050737	MF	O-hydroxycinnamoyltransferase activity	5/2590	15/24239	0.0166422	0.306529
5	GO:0047172	MF	shikimate O-hydroxycinnamoyltransferase activity	5/2590	15/24239	0.0166422	0.306529
5	GO:0047205	MF	quinate O-hydroxycinnamoyltransferase activity	5/2590	15/24239	0.0166422	0.306529
5	GO:0045156	MF	electron transporter, transferring electrons within the cyclic electron transport pathway of photosynthesis activity	5/2590	15/24239	0.0166422	0.306529
11	GO:0016881	MF	acid-amino acid ligase activity	11/2590	49/24239	0.016709	0.306529
8	GO:0070566	MF	adenylyltransferase activity	8/2590	32/24239	0.0169416	0.308734
16	GO:0015103	MF	inorganic anion transmembrane transporter activity	16/2590	82/24239	0.0177836	0.323363
129	GO:0006629	BP	lipid metabolic process	129/2590	990/24239	0.017946	0.325597
26	GO:0050801	BP	ion homeostasis	26/2590	155/24239	0.0184396	0.332277
14	GO:0008514	MF	organic anion transmembrane transporter activity	14/2590	70/24239	0.0184261	0.332277
16	GO:0009699	BP	phenylpropanoid biosynthetic process	16/2590	83/24239	0.0187771	0.334495
3	GO:1901401	BP	regulation of tetrapyrrole metabolic process	3/2590	6/24239	0.0190054	0.33522
6	GO:0006270	BP	DNA replication initiation	6/2590	21/24239	0.0195353	0.342367
8	GO:0002229	BP	defense response to oomycetes	8/2590	33/24239	0.0203237	0.353329
13	GO:0051274	BP	beta-glucan biosynthetic process	13/2590	62/24239	0.0203324	0.353329
8	GO:0016759	MF	cellulose synthase activity	8/2590	33/24239	0.0203237	0.353329
8	GO:0016760	MF	cellulose synthase (UDP-forming) activity	8/2590	33/24239	0.0203237	0.353329
7	GO:0031407	BP	oxylipin metabolic process	7/2590	27/24239	0.0204849	0.354483
7	GO:0008378	MF	galactosyltransferase activity	7/2590	27/24239	0.0204849	0.354483
399	GO:0032555	MF	purine ribonucleotide binding	399/2590	3369/24239	0.0206352	0.356335
401	GO:0017076	MF	purine nucleotide binding	401/2590	3388/24239	0.0209387	0.360821
20	GO:0015849	BP	organic acid transport	20/2590	113/24239	0.0213142	0.365
38	GO:0048878	BP	chemical homeostasis	38/2590	245/24239	0.0214797	0.367072
403	GO:0032553	MF	ribonucleotide binding	403/2590	3410/24239	0.0230192	0.387868
62	GO:0016829	MF	lyase activity	62/2590	437/24239	0.0230406	0.387868
7	GO:0008300	BP	isoprenoid catabolic process	7/2590	28/24239	0.0248624	0.41372
23	GO:0035251	MF	UDP-glucosyltransferase activity	23/2590	136/24239	0.0249937	0.415067
17	GO:0051273	BP	beta-glucan metabolic process	17/2590	92/24239	0.0257106	0.426113
46	GO:0016052	BP	carbohydrate catabolic process	46/2590	311/24239	0.025991	0.429895
477	GO:0065007	BP	biological regulation	477/2590	4085/24239	0.0262685	0.432833
15	GO:0006865	BP	amino acid transport	15/2590	79/24239	0.0262737	0.432833
10	GO:0000030	MF	mannosyltransferase activity	10/2590	46/24239	0.0268631	0.44166
441	GO:1901265	MF	nucleoside phosphate binding	441/2590	3763/24239	0.0270476	0.442925
441	GO:0000166	MF	nucleotide binding	441/2590	3763/24239	0.0270476	0.442925
406	GO:0097367	MF	carbohydrate derivative binding	406/2590	3449/24239	0.027622	0.451433
8	GO:0002239	BP	response to oomycetes	8/2590	35/24239	0.0284726	0.458934
5	GO:1905428	BP	regulation of plant organ formation	5/2590	17/24239	0.0286436	0.458934
5	GO:2000032	BP	regulation of secondary shoot formation	5/2590	17/24239	0.0286436	0.458934
5	GO:0060688	BP	regulation of morphogenesis of a branching structure	5/2590	17/24239	0.0286436	0.458934
5	GO:0010167	BP	response to nitrate	5/2590	17/24239	0.0286436	0.458934
7	GO:0009739	BP	response to gibberellin	7/2590	29/24239	0.0298393	0.458934
6	GO:0009691	BP	cytokinin biosynthetic process	6/2590	23/24239	0.0302233	0.458934
3	GO:0036388	BP	pre-replicative complex assembly	3/2590	7/24239	0.0306438	0.458934
3	GO:1902299	BP	pre-replicative complex assembly involved in cell cycle DNA replication	3/2590	7/24239	0.0306438	0.458934
3	GO:1905784	BP	regulation of anaphase-promoting complex-dependent catabolic process	3/2590	7/24239	0.0306438	0.458934
3	GO:1905786	BP	positive regulation of anaphase-promoting complex-dependent catabolic process	3/2590	7/24239	0.0306438	0.458934
3	GO:0016106	BP	sesquiterpenoid biosynthetic process	3/2590	7/24239	0.0306438	0.458934
3	GO:0010466	BP	negative regulation of peptidase activity	3/2590	7/24239	0.0306438	0.458934
3	GO:0052547	BP	regulation of peptidase activity	3/2590	7/24239	0.0306438	0.458934
3	GO:0052548	BP	regulation of endopeptidase activity	3/2590	7/24239	0.0306438	0.458934
3	GO:0010951	BP	negative regulation of endopeptidase activity	3/2590	7/24239	0.0306438	0.458934
3	GO:0006267	BP	pre-replicative complex assembly involved in nuclear cell cycle DNA replication	3/2590	7/24239	0.0306438	0.458934
3	GO:1904668	BP	positive regulation of ubiquitin protein ligase activity	3/2590	7/24239	0.0306438	0.458934
17	GO:0009308	BP	amine metabolic process	17/2590	96/24239	0.0313034	0.458934
15	GO:0009832	BP	plant-type cell wall biogenesis	15/2590	82/24239	0.031579	0.458934
2	GO:0010586	BP	miRNA metabolic process	2/2590	3/24239	0.0318032	0.458934
2	GO:1901403	BP	positive regulation of tetrapyrrole metabolic process	2/2590	3/24239	0.0318032	0.458934
2	GO:1901465	BP	positive regulation of tetrapyrrole biosynthetic process	2/2590	3/24239	0.0318032	0.458934
2	GO:1902066	BP	regulation of cell wall pectin metabolic process	2/2590	3/24239	0.0318032	0.458934
2	GO:0010133	BP	proline catabolic process to glutamate	2/2590	3/24239	0.0318032	0.458934
2	GO:0006562	BP	proline catabolic process	2/2590	3/24239	0.0318032	0.458934
4	GO:0070542	BP	response to fatty acid	4/2590	12/24239	0.0318696	0.458934
4	GO:0009772	BP	photosynthetic electron transport in photosystem II	4/2590	12/24239	0.0318696	0.458934
4	GO:0055081	BP	anion homeostasis	4/2590	12/24239	0.0318696	0.458934
51	GO:0030312	CC	external encapsulating structure	51/2590	357/24239	0.0307046	0.458934
2	GO:1990298	CC	bub1-bub3 complex	2/2590	3/24239	0.0318032	0.458934
2	GO:0033597	CC	mitotic checkpoint complex	2/2590	3/24239	0.0318032	0.458934
2	GO:0005751	CC	mitochondrial respiratory chain complex IV	2/2590	3/24239	0.0318032	0.458934
5	GO:0070290	MF	N-acylphosphatidylethanolamine-specific phospholipase D activity	5/2590	17/24239	0.0286436	0.458934
5	GO:0004630	MF	phospholipase D activity	5/2590	17/24239	0.0286436	0.458934
5	GO:0072341	MF	modified amino acid binding	5/2590	17/24239	0.0286436	0.458934
6	GO:0008970	MF	phospholipase A1 activity	6/2590	23/24239	0.0302233	0.458934
3	GO:0097027	MF	ubiquitin-protein transferase activator activity	3/2590	7/24239	0.0306438	0.458934
3	GO:1990757	MF	ubiquitin ligase activator activity	3/2590	7/24239	0.0306438	0.458934
3	GO:0003841	MF	1-acylglycerol-3-phosphate O-acyltransferase activity	3/2590	7/24239	0.0306438	0.458934
9	GO:0004675	MF	transmembrane receptor protein serine/threonine kinase activity	9/2590	39/24239	0.0316889	0.458934
9	GO:0019199	MF	transmembrane receptor protein kinase activity	9/2590	39/24239	0.0316889	0.458934
2	GO:0008977	MF	prephenate dehydrogenase (NAD+) activity	2/2590	3/24239	0.0318032	0.458934
2	GO:0004665	MF	prephenate dehydrogenase (NADP+) activity	2/2590	3/24239	0.0318032	0.458934
2	GO:0102483	MF	scopolin beta-glucosidase activity	2/2590	3/24239	0.0318032	0.458934
2	GO:0061522	MF	1,4-dihydroxy-2-naphthoyl-CoA thioesterase activity	2/2590	3/24239	0.0318032	0.458934
2	GO:0003896	MF	DNA primase activity	2/2590	3/24239	0.0318032	0.458934
2	GO:0016630	MF	protochlorophyllide reductase activity	2/2590	3/24239	0.0318032	0.458934
2	GO:0102752	MF	1,4-alpha-glucan branching enzyme activity (using a glucosylated glycogenin as primer for glycogen synthesis)	2/2590	3/24239	0.0318032	0.458934
2	GO:0003844	MF	1,4-alpha-glucan branching enzyme activity	2/2590	3/24239	0.0318032	0.458934
4	GO:0102682	MF	N6-(Delta2-isopentenyl)-adenosine 5'-monophosphate phosphoribohydrolase activity	4/2590	12/24239	0.0318696	0.458934
4	GO:0030976	MF	thiamine pyrophosphate binding	4/2590	12/24239	0.0318696	0.458934
10	GO:0016628	MF	oxidoreductase activity, acting on the CH-CH group of donors, NAD or NADP as acceptor	10/2590	48/24239	0.0326001	0.466358
39	GO:0044264	BP	cellular polysaccharide metabolic process	39/2590	261/24239	0.0335776	0.477683
14	GO:0030414	MF	peptidase inhibitor activity	14/2590	73/24239	0.0335548	0.477683
14	GO:0004866	MF	endopeptidase inhibitor activity	14/2590	73/24239	0.0335548	0.477683
25	GO:0005216	MF	ion channel activity	25/2590	153/24239	0.0342108	0.485852
14	GO:0019829	MF	ATPase-coupled cation transmembrane transporter activity	14/2590	74/24239	0.034974	0.494135
14	GO:0061135	MF	endopeptidase regulator activity	14/2590	74/24239	0.034974	0.494135
7	GO:0015605	MF	organophosphate ester transmembrane transporter activity	7/2590	30/24239	0.0354451	0.499079
18	GO:0009734	BP	auxin-activated signaling pathway	18/2590	103/24239	0.0357667	0.502748
5	GO:0006536	BP	glutamate metabolic process	5/2590	18/24239	0.0362645	0.508011
5	GO:0003688	MF	DNA replication origin binding	5/2590	18/24239	0.0362645	0.508011
14	GO:0061134	MF	peptidase regulator activity	14/2590	75/24239	0.0366858	0.512171
16	GO:0030599	MF	pectinesterase activity	16/2590	89/24239	0.0368049	0.512964
16	GO:0005261	MF	cation channel activity	16/2590	90/24239	0.0384777	0.532674
14	GO:0042445	BP	hormone metabolic process	14/2590	76/24239	0.0386926	0.534749
4	GO:0008568	MF	microtubule-severing ATPase activity	4/2590	13/24239	0.0422339	0.570297
4	GO:0045548	MF	phenylalanine ammonia-lyase activity	4/2590	13/24239	0.0422339	0.570297
4	GO:0050997	MF	quaternary ammonium group binding	4/2590	13/24239	0.0422339	0.570297
11	GO:0006857	BP	oligopeptide transport	11/2590	54/24239	0.0423066	0.570343
12	GO:0042886	BP	amide transport	12/2590	64/24239	0.0430658	0.577741
11	GO:0015833	BP	peptide transport	11/2590	55/24239	0.0441907	0.584267
3	GO:0015990	BP	electron transport coupled proton transport	3/2590	8/24239	0.045198	0.587984
3	GO:0015988	BP	energy coupled proton transmembrane transport, against electrochemical gradient	3/2590	8/24239	0.045198	0.587984
3	GO:0045861	BP	negative regulation of proteolysis	3/2590	8/24239	0.045198	0.587984
5	GO:0052793	MF	pectin acetylesterase activity	5/2590	19/24239	0.045017	0.587984
3	GO:0042171	MF	lysophosphatidic acid acyltransferase activity	3/2590	8/24239	0.045198	0.587984
3	GO:0010997	MF	anaphase-promoting complex binding	3/2590	8/24239	0.045198	0.587984
3	GO:0055106	MF	ubiquitin-protein transferase regulator activity	3/2590	8/24239	0.045198	0.587984
3	GO:0016174	MF	NAD(P)H oxidase H2O2-forming activity	3/2590	8/24239	0.045198	0.587984
91	GO:0042221	BP	response to chemical	91/2590	699/24239	0.0466443	0.601267
30	GO:0051213	MF	dioxygenase activity	30/2590	195/24239	0.0465876	0.601267
9	GO:0022604	BP	regulation of cell morphogenesis	9/2590	44/24239	0.0473066	0.608471
11	GO:0080044	MF	quercetin 7-O-glucosyltransferase activity	11/2590	57/24239	0.0493215	0.628887
11	GO:0080043	MF	quercetin 3-O-glucosyltransferase activity	11/2590	57/24239	0.0493215	0.628887

## Sheet: Table S2b
Table S2b GO enrichment information sheet of PE_vs_PA group.
Number	GO ID	Term Type	Description	Ratio_in_study	Ratio_in_pop	Pvalue	Padjust
14	GO:0010427	MF	abscisic acid binding	14/2095	34/24239	3.28e-07	0.000496585
13	GO:0080163	BP	regulation of protein serine/threonine phosphatase activity	13/2095	30/24239	4.25e-07	0.000496585
18	GO:0043178	MF	alcohol binding	18/2095	45/24239	5.23e-07	0.000496585
30	GO:0005615	CC	extracellular space	30/2095	105/24239	6.84e-07	0.000496585
29	GO:0045490	BP	pectin catabolic process	29/2095	112/24239	7.46e-07	0.000496585
27	GO:0004857	MF	enzyme inhibitor activity	27/2095	113/24239	9e-07	0.000496585
14	GO:0019840	MF	isoprenoid binding	14/2095	37/24239	1.12e-06	0.000496585
22	GO:0015103	MF	inorganic anion transmembrane transporter activity	22/2095	82/24239	1.13e-06	0.000496585
27	GO:0140678	MF	molecular function inhibitor activity	27/2095	115/24239	1.3e-06	0.000496585
14	GO:0042562	MF	hormone binding	14/2095	38/24239	1.64e-06	0.000496585
14	GO:0004864	MF	protein phosphatase inhibitor activity	14/2095	38/24239	1.64e-06	0.000496585
73	GO:0004497	MF	monooxygenase activity	73/2095	446/24239	2.2e-06	0.000496585
14	GO:0019212	MF	phosphatase inhibitor activity	14/2095	39/24239	2.35e-06	0.000496585
118	GO:0005576	CC	extracellular region	118/2095	775/24239	2.48e-06	0.000496585
74	GO:0009755	BP	hormone-mediated signaling pathway	74/2095	467/24239	2.63e-06	0.000496585
77	GO:0030234	MF	enzyme regulator activity	77/2095	508/24239	2.91e-06	0.000496585
14	GO:0042973	MF	glucan endo-1,3-beta-D-glucosidase activity	14/2095	40/24239	3.33e-06	0.000496585
128	GO:0006952	BP	defense response	128/2095	866/24239	3.42e-06	0.000496585
158	GO:0003700	MF	DNA-binding transcription factor activity	158/2095	1151/24239	3.49e-06	0.000496585
79	GO:0016705	MF	oxidoreductase activity, acting on paired donors, with incorporation or reduction of molecular oxygen	79/2095	518/24239	3.72e-06	0.000496585
39	GO:0000272	BP	polysaccharide catabolic process	39/2095	207/24239	4.3e-06	0.000506475
242	GO:0005886	CC	plasma membrane	242/2095	1692/24239	4.46e-06	0.00051075
43	GO:0031226	CC	intrinsic component of plasma membrane	43/2095	241/24239	4.65e-06	0.000518811
18	GO:0009738	BP	abscisic acid-activated signaling pathway	18/2095	64/24239	5.06e-06	0.00052121
225	GO:0016301	MF	kinase activity	225/2095	1864/24239	5.17e-06	0.000524626
72	GO:0005506	MF	iron ion binding	72/2095	482/24239	5.34e-06	0.000524626
254	GO:0016491	MF	oxidoreductase activity	254/2095	2165/24239	5.66e-06	0.000542412
161	GO:0140110	MF	transcription regulator activity	161/2095	1306/24239	6.12e-06	0.000563631
173	GO:0004672	MF	protein kinase activity	173/2095	1402/24239	6.2e-06	0.000563631
801	GO:0031224	CC	intrinsic component of membrane	801/2095	7807/24239	8.4e-06	0.000675948
787	GO:0016021	CC	integral component of membrane	787/2095	7739/24239	8.99e-06	0.000692055
15	GO:0035304	BP	regulation of protein dephosphorylation	15/2095	49/24239	9.9e-06	0.000728059
30	GO:0010393	BP	galacturonan metabolic process	30/2095	148/24239	1.01e-05	0.000731794
30	GO:0045488	BP	pectin metabolic process	30/2095	148/24239	1.01e-05	0.000731794
79	GO:0098772	MF	molecular function regulator	79/2095	551/24239	1.05e-05	0.000743513
50	GO:0006817	BP	phosphate ion transport	50/2095	304/24239	1.16e-05	0.000798836
131	GO:0007165	BP	signal transduction	131/2095	1037/24239	1.27e-05	0.000857671
184	GO:0016773	MF	phosphotransferase activity, alcohol group as acceptor	184/2095	1549/24239	1.31e-05	0.000872214
52	GO:0015698	BP	inorganic anion transport	52/2095	322/24239	1.31e-05	0.000872214
1079	GO:0003824	MF	catalytic activity	1079/2095	11318/24239	1.33e-05	0.000876535
13	GO:0043666	BP	regulation of phosphoprotein phosphatase activity	13/2095	39/24239	1.37e-05	0.000898139
7	GO:0080142	BP	regulation of salicylic acid biosynthetic process	7/2095	12/24239	1.91e-05	0.00119359
133	GO:0005975	BP	carbohydrate metabolic process	133/2095	1073/24239	2.24e-05	0.00138508
27	GO:0016298	MF	lipase activity	27/2095	130/24239	2.27e-05	0.00139388
13	GO:0004867	MF	serine-type endopeptidase inhibitor activity	13/2095	41/24239	2.53e-05	0.00150959
63	GO:0005976	BP	polysaccharide metabolic process	63/2095	427/24239	2.62e-05	0.00155161
34	GO:0031225	CC	anchored component of membrane	34/2095	187/24239	3.34e-05	0.0019131
13	GO:0010921	BP	regulation of phosphatase activity	13/2095	42/24239	3.37e-05	0.00191691
82	GO:0006811	BP	ion transport	82/2095	602/24239	3.56e-05	0.00200665
15	GO:0035303	BP	regulation of dephosphorylation	15/2095	54/24239	3.59e-05	0.00201046
18	GO:0030414	MF	peptidase inhibitor activity	18/2095	73/24239	3.64e-05	0.00201046
18	GO:0004866	MF	endopeptidase inhibitor activity	18/2095	73/24239	3.64e-05	0.00201046
85	GO:0046906	MF	tetrapyrrole binding	85/2095	628/24239	3.66e-05	0.00201046
7	GO:0010337	BP	regulation of salicylic acid metabolic process	7/2095	13/24239	3.83e-05	0.00209136
49	GO:0016052	BP	carbohydrate catabolic process	49/2095	311/24239	3.92e-05	0.00212507
18	GO:0061135	MF	endopeptidase regulator activity	18/2095	74/24239	4.43e-05	0.00238469
10	GO:0030570	MF	pectate lyase activity	10/2095	27/24239	4.86e-05	0.00259843
41	GO:0043177	MF	organic acid binding	41/2095	247/24239	5.15e-05	0.00273475
18	GO:0061134	MF	peptidase regulator activity	18/2095	75/24239	5.36e-05	0.00281321
18	GO:0008422	MF	beta-glucosidase activity	18/2095	75/24239	5.36e-05	0.00281321
17	GO:0019888	MF	protein phosphatase regulator activity	17/2095	72/24239	0.000106546	0.00528539
50	GO:0009607	BP	response to biotic stimulus	50/2095	332/24239	0.000108156	0.00530288
41	GO:0031406	MF	carboxylic acid binding	41/2095	255/24239	0.000111164	0.00541808
53	GO:0030312	CC	external encapsulating structure	53/2095	357/24239	0.000125172	0.00599445
17	GO:0019208	MF	phosphatase regulator activity	17/2095	73/24239	0.00012783	0.00608632
18	GO:0045330	MF	aspartyl esterase activity	18/2095	80/24239	0.00013136	0.00621846
49	GO:0071554	BP	cell wall organization or biogenesis	49/2095	327/24239	0.000144648	0.00673143
14	GO:0033293	MF	monocarboxylic acid binding	14/2095	54/24239	0.000147055	0.006767
56	GO:0006820	BP	anion transport	56/2095	387/24239	0.000160407	0.00722007
77	GO:0020037	MF	heme binding	77/2095	580/24239	0.000168424	0.00753973
19	GO:0030599	MF	pectinesterase activity	19/2095	89/24239	0.000181027	0.00806009
215	GO:0006950	BP	response to stress	215/2095	1961/24239	0.000220604	0.0096655
45	GO:0045229	BP	external encapsulating structure organization	45/2095	296/24239	0.00022706	0.00989573
60	GO:0004553	MF	hydrolase activity, hydrolyzing O-glycosyl compounds	60/2095	429/24239	0.000242083	0.01044
51	GO:0005618	CC	cell wall	51/2095	352/24239	0.00025319	0.0108621
275	GO:0050896	BP	response to stimulus	275/2095	2598/24239	0.000288802	0.0122622
108	GO:0043565	MF	sequence-specific DNA binding	108/2095	887/24239	0.000312433	0.0130635
7	GO:0015112	MF	nitrate transmembrane transporter activity	7/2095	17/24239	0.00031858	0.0132533
25	GO:0060089	MF	molecular transducer activity	25/2095	137/24239	0.00032805	0.0135107
163	GO:0022857	MF	transmembrane transporter activity	163/2095	1443/24239	0.000344239	0.013968
17	GO:0006865	BP	amino acid transport	17/2095	79/24239	0.000351568	0.0141954
103	GO:0004674	MF	protein serine/threonine kinase activity	103/2095	844/24239	0.000362096	0.0145492
234	GO:0016772	MF	transferase activity, transferring phosphorus-containing groups	234/2095	2179/24239	0.000371779	0.0148658
41	GO:0052689	MF	carboxylic ester hydrolase activity	41/2095	269/24239	0.000407681	0.0162225
16	GO:0046910	MF	pectinesterase inhibitor activity	16/2095	73/24239	0.000417425	0.0165304
11	GO:0016837	MF	carbon-oxygen lyase activity, acting on polysaccharides	11/2095	40/24239	0.000428491	0.0167668
66	GO:0030246	MF	carbohydrate binding	66/2095	496/24239	0.00047698	0.0182616
17	GO:0004620	MF	phospholipase activity	17/2095	81/24239	0.000478876	0.0182616
40	GO:0071555	BP	cell wall organization	40/2095	264/24239	0.00054876	0.0206399
36	GO:0000160	BP	phosphorelay signal transduction system	36/2095	232/24239	0.000571856	0.0213139
19	GO:0042545	BP	cell wall modification	19/2095	94/24239	0.000580257	0.0213459
19	GO:0015926	MF	glucosidase activity	19/2095	94/24239	0.000580257	0.0213459
28	GO:0050660	MF	flavin adenine dinucleotide binding	28/2095	168/24239	0.00076311	0.027334
26	GO:0046658	CC	anchored component of plasma membrane	26/2095	153/24239	0.000763241	0.027334
23	GO:0038023	MF	signaling receptor activity	23/2095	129/24239	0.000766792	0.0273423
30	GO:0016835	MF	carbon-oxygen lyase activity	30/2095	184/24239	0.000810761	0.0287855
27	GO:0008509	MF	anion transmembrane transporter activity	27/2095	162/24239	0.00100968	0.0347979
13	GO:0009611	BP	response to wounding	13/2095	58/24239	0.00113122	0.0383487
9	GO:1901071	BP	glucosamine-containing compound metabolic process	9/2095	32/24239	0.00118507	0.0398427
164	GO:0005215	MF	transporter activity	164/2095	1491/24239	0.0011975	0.0400969
61	GO:0016798	MF	hydrolase activity, acting on glycosyl bonds	61/2095	471/24239	0.00155778	0.0507173
17	GO:0005887	CC	integral component of plasma membrane	17/2095	88/24239	0.00162857	0.052606
10	GO:0051259	BP	protein complex oligomerization	10/2095	40/24239	0.00172645	0.0553338
9	GO:0006022	BP	aminoglycan metabolic process	9/2095	34/24239	0.00189301	0.059972
8	GO:1901072	BP	glucosamine-containing compound catabolic process	8/2095	28/24239	0.00197766	0.0612406
8	GO:0006030	BP	chitin metabolic process	8/2095	28/24239	0.00197766	0.0612406
8	GO:0006032	BP	chitin catabolic process	8/2095	28/24239	0.00197766	0.0612406
8	GO:0046348	BP	amino sugar catabolic process	8/2095	28/24239	0.00197766	0.0612406
8	GO:0006026	BP	aminoglycan catabolic process	8/2095	28/24239	0.00197766	0.0612406
20	GO:0015849	BP	organic acid transport	20/2095	113/24239	0.00198687	0.0612953
28	GO:0009873	BP	ethylene-activated signaling pathway	28/2095	180/24239	0.00204597	0.062883
5	GO:0045543	MF	gibberellin 2-beta-dioxygenase activity	5/2095	12/24239	0.00226475	0.0685836
31	GO:0009266	BP	response to temperature stimulus	31/2095	203/24239	0.00229395	0.0692135
3	GO:0010380	BP	regulation of chlorophyll biosynthetic process	3/2095	4/24239	0.00241231	0.0725189
7	GO:0016036	BP	cellular response to phosphate starvation	7/2095	23/24239	0.00253022	0.0755123
4	GO:1902644	BP	tertiary alcohol metabolic process	4/2095	8/24239	0.00293081	0.085004
4	GO:0009687	BP	abscisic acid metabolic process	4/2095	8/24239	0.00293081	0.085004
4	GO:0043288	BP	apocarotenoid metabolic process	4/2095	8/24239	0.00293081	0.085004
60	GO:0035556	BP	intracellular signal transduction	60/2095	476/24239	0.00294488	0.0851121
15	GO:0004364	MF	glutathione transferase activity	15/2095	76/24239	0.00296152	0.0852938
6	GO:0042773	BP	ATP synthesis coupled electron transport	6/2095	18/24239	0.0030882	0.0880192
8	GO:0042542	BP	response to hydrogen peroxide	8/2095	30/24239	0.00318814	0.0902429
8	GO:0004568	MF	chitinase activity	8/2095	30/24239	0.00318814	0.0902429
7	GO:0102337	MF	3-oxo-cerotoyl-CoA synthase activity	7/2095	24/24239	0.0033088	0.0923884
7	GO:0102336	MF	3-oxo-arachidoyl-CoA synthase activity	7/2095	24/24239	0.0033088	0.0923884
7	GO:0102338	MF	3-oxo-lignoceronyl-CoA synthase activity	7/2095	24/24239	0.0033088	0.0923884
7	GO:0102756	MF	very-long-chain 3-ketoacyl-CoA synthase activity	7/2095	24/24239	0.0033088	0.0923884
369	GO:0016020	CC	membrane	369/2095	3736/24239	0.00396257	0.109045
15	GO:0016709	MF	oxidoreductase activity, acting on paired donors, with incorporation or reduction of molecular oxygen, NAD(P)H as one donor, and incorporation of one atom of oxygen	15/2095	80/24239	0.00397565	0.109045
23	GO:0005516	MF	calmodulin binding	23/2095	144/24239	0.00408873	0.111151
7	GO:0001906	BP	cell killing	7/2095	25/24239	0.00425739	0.113858
7	GO:0031640	BP	killing of cells of other organism	7/2095	25/24239	0.00425739	0.113858
55	GO:0016829	MF	lyase activity	55/2095	437/24239	0.00449839	0.119142
68	GO:0016310	BP	phosphorylation	68/2095	563/24239	0.00486887	0.127723
4	GO:0000822	MF	inositol hexakisphosphate binding	4/2095	9/24239	0.00491589	0.12814
4	GO:0015114	MF	phosphate ion transmembrane transporter activity	4/2095	9/24239	0.00491589	0.12814
5	GO:0000254	MF	C-4 methylsterol oxidase activity	5/2095	14/24239	0.00494462	0.128482
29	GO:0010035	BP	response to inorganic substance	29/2095	199/24239	0.00501056	0.129786
9	GO:0016762	MF	xyloglucan:xyloglucosyl transferase activity	9/2095	39/24239	0.00516642	0.132589
46	GO:0019842	MF	vitamin binding	46/2095	355/24239	0.00558149	0.140459
3	GO:0090056	BP	regulation of chlorophyll metabolic process	3/2095	5/24239	0.00564214	0.140459
3	GO:1901463	BP	regulation of tetrapyrrole biosynthetic process	3/2095	5/24239	0.00564214	0.140459
3	GO:0019310	BP	inositol catabolic process	3/2095	5/24239	0.00564214	0.140459
3	GO:0005452	MF	inorganic anion exchanger activity	3/2095	5/24239	0.00564214	0.140459
3	GO:0050113	MF	inositol oxygenase activity	3/2095	5/24239	0.00564214	0.140459
17	GO:0050832	BP	defense response to fungus	17/2095	98/24239	0.0056443	0.140459
8	GO:0120254	BP	olefinic compound metabolic process	8/2095	33/24239	0.00599522	0.147852
15	GO:0071949	MF	FAD binding	15/2095	85/24239	0.00633932	0.154032
82	GO:0016757	MF	glycosyltransferase activity	82/2095	708/24239	0.00650356	0.155726
5	GO:0016115	BP	terpenoid catabolic process	5/2095	15/24239	0.00689499	0.164145
6	GO:0005388	MF	P-type calcium transporter activity	6/2095	21/24239	0.00721007	0.170659
6	GO:0015116	MF	sulfate transmembrane transporter activity	6/2095	21/24239	0.00721007	0.170659
2	GO:0032410	BP	negative regulation of transporter activity	2/2095	2/24239	0.00746705	0.17085
2	GO:0032413	BP	negative regulation of ion transmembrane transporter activity	2/2095	2/24239	0.00746705	0.17085
2	GO:1903960	BP	negative regulation of anion transmembrane transport	2/2095	2/24239	0.00746705	0.17085
2	GO:0010360	BP	negative regulation of anion channel activity	2/2095	2/24239	0.00746705	0.17085
2	GO:0034766	BP	negative regulation of ion transmembrane transport	2/2095	2/24239	0.00746705	0.17085
2	GO:0034763	BP	negative regulation of transmembrane transport	2/2095	2/24239	0.00746705	0.17085
2	GO:1903792	BP	negative regulation of anion transport	2/2095	2/24239	0.00746705	0.17085
2	GO:1902326	BP	positive regulation of chlorophyll biosynthetic process	2/2095	2/24239	0.00746705	0.17085
2	GO:0015513	MF	high-affinity secondary active nitrite transmembrane transporter activity	2/2095	2/24239	0.00746705	0.17085
2	GO:0004657	MF	proline dehydrogenase activity	2/2095	2/24239	0.00746705	0.17085
2	GO:0052635	MF	C-20 gibberellin 2-beta-dioxygenase activity	2/2095	2/24239	0.00746705	0.17085
2	GO:0009671	MF	nitrate:proton symporter activity	2/2095	2/24239	0.00746705	0.17085
23	GO:0016042	BP	lipid catabolic process	23/2095	149/24239	0.00755254	0.172328
4	GO:0010200	BP	response to chitin	4/2095	10/24239	0.00763654	0.173284
4	GO:0047631	MF	ADP-ribose diphosphatase activity	4/2095	10/24239	0.00763654	0.173284
16	GO:0006749	BP	glutathione metabolic process	16/2095	96/24239	0.00966137	0.212215
9	GO:0140358	MF	P-type transmembrane transporter activity	9/2095	43/24239	0.010063	0.219282
9	GO:0015662	MF	P-type ion transporter activity	9/2095	43/24239	0.010063	0.219282
67	GO:0015318	MF	inorganic molecular entity transmembrane transporter activity	67/2095	570/24239	0.0101252	0.220057
3	GO:1901401	BP	regulation of tetrapyrrole metabolic process	3/2095	6/24239	0.0105605	0.228913
4	GO:0006714	BP	sesquiterpenoid metabolic process	4/2095	11/24239	0.0111878	0.24061
4	GO:0009753	BP	response to jasmonic acid	4/2095	11/24239	0.0111878	0.24061
4	GO:0019853	BP	L-ascorbic acid biosynthetic process	4/2095	11/24239	0.0111878	0.24061
5	GO:0019852	BP	L-ascorbic acid metabolic process	5/2095	17/24239	0.0122858	0.259481
5	GO:0010167	BP	response to nitrate	5/2095	17/24239	0.0122858	0.259481
5	GO:0008271	MF	secondary active sulfate transmembrane transporter activity	5/2095	17/24239	0.0122858	0.259481
12	GO:0030247	MF	polysaccharide binding	12/2095	66/24239	0.0128212	0.268042
17	GO:0009620	BP	response to fungus	17/2095	105/24239	0.0129613	0.268819
29	GO:0046777	BP	protein autophosphorylation	29/2095	211/24239	0.0130861	0.268819
9	GO:0006040	BP	amino sugar metabolic process	9/2095	45/24239	0.0135373	0.272632
6	GO:0006020	BP	inositol metabolic process	6/2095	24/24239	0.0143046	0.282558
17	GO:0051336	BP	regulation of hydrolase activity	17/2095	108/24239	0.0147649	0.28888
17	GO:0009408	BP	response to heat	17/2095	109/24239	0.0155416	0.30185
9	GO:0010333	MF	terpene synthase activity	9/2095	46/24239	0.0155744	0.30185
4	GO:0070542	BP	response to fatty acid	4/2095	12/24239	0.0156493	0.30188
4	GO:0004144	MF	diacylglycerol O-acyltransferase activity	4/2095	12/24239	0.0156493	0.30188
455	GO:0016740	MF	transferase activity	455/2095	4771/24239	0.0157213	0.302562
19	GO:0042546	BP	cell wall biogenesis	19/2095	126/24239	0.0159197	0.304248
3	GO:0009854	BP	oxidative photosynthetic carbon pathway	3/2095	7/24239	0.0173011	0.328363
6	GO:0071695	BP	anatomical structure maturation	6/2095	25/24239	0.0174774	0.330945
9	GO:0062012	BP	regulation of small molecule metabolic process	9/2095	47/24239	0.0178278	0.336036
26	GO:0031418	MF	L-ascorbic acid binding	26/2095	190/24239	0.018804	0.35122
5	GO:0009835	BP	fruit ripening	5/2095	19/24239	0.0199791	0.361182
5	GO:1901334	BP	lactone metabolic process	5/2095	19/24239	0.0199791	0.361182
5	GO:0047372	MF	acylglycerol lipase activity	5/2095	19/24239	0.0199791	0.361182
46	GO:0008194	MF	UDP-glycosyltransferase activity	46/2095	379/24239	0.020698	0.363039
4	GO:1901336	BP	lactone biosynthetic process	4/2095	13/24239	0.0210845	0.363039
6	GO:0019187	MF	beta-1,4-mannosyltransferase activity	6/2095	26/24239	0.0211012	0.363039
6	GO:0051753	MF	mannan synthase activity	6/2095	26/24239	0.0211012	0.363039
2	GO:0019755	BP	one-carbon compound transport	2/2095	3/24239	0.0211115	0.363039
2	GO:0072488	BP	ammonium transmembrane transport	2/2095	3/24239	0.0211115	0.363039
2	GO:0070814	BP	hydrogen sulfide biosynthetic process	2/2095	3/24239	0.0211115	0.363039
2	GO:1901403	BP	positive regulation of tetrapyrrole metabolic process	2/2095	3/24239	0.0211115	0.363039
2	GO:1901465	BP	positive regulation of tetrapyrrole biosynthetic process	2/2095	3/24239	0.0211115	0.363039
2	GO:0010133	BP	proline catabolic process to glutamate	2/2095	3/24239	0.0211115	0.363039
2	GO:0043271	BP	negative regulation of ion transport	2/2095	3/24239	0.0211115	0.363039
2	GO:0006562	BP	proline catabolic process	2/2095	3/24239	0.0211115	0.363039
2	GO:0015696	BP	ammonium transport	2/2095	3/24239	0.0211115	0.363039
8	GO:0016645	MF	oxidoreductase activity, acting on the CH-NH group of donors	8/2095	41/24239	0.0223225	0.378334
20	GO:0019220	BP	regulation of phosphate metabolic process	20/2095	140/24239	0.0229976	0.388178
44	GO:1901700	BP	response to oxygen-containing compound	44/2095	364/24239	0.0236132	0.395308
10	GO:0010411	BP	xyloglucan metabolic process	10/2095	54/24239	0.0237079	0.395308
10	GO:0016838	MF	carbon-oxygen lyase activity, acting on phosphates	10/2095	54/24239	0.0237079	0.395308
7	GO:1901616	BP	organic hydroxy compound catabolic process	7/2095	34/24239	0.0240945	0.400942
3	GO:0003973	MF	(S)-2-hydroxy-acid oxidase activity	3/2095	8/24239	0.0259233	0.420335
3	GO:0047196	MF	long-chain-alcohol O-fatty-acyltransferase activity	3/2095	8/24239	0.0259233	0.420335
3	GO:0016174	MF	NAD(P)H oxidase H2O2-forming activity	3/2095	8/24239	0.0259233	0.420335
7	GO:0010565	BP	regulation of cellular ketone metabolic process	7/2095	35/24239	0.0279406	0.451268
7	GO:0034605	BP	cellular response to heat	7/2095	35/24239	0.0279406	0.451268
6	GO:0008061	MF	chitin binding	6/2095	28/24239	0.029798	0.47567
13	GO:0009415	BP	response to water	13/2095	83/24239	0.030277	0.481452
384	GO:0043168	MF	anion binding	384/2095	4031/24239	0.0316122	0.490376
7	GO:0048038	MF	quinone binding	7/2095	36/24239	0.0321821	0.496412
20	GO:0051174	BP	regulation of phosphorus metabolic process	20/2095	142/24239	0.0339512	0.519807
6	GO:0080030	MF	methyl indole-3-acetate esterase activity	6/2095	29/24239	0.0349116	0.528736
4	GO:0009065	BP	glutamine family amino acid catabolic process	4/2095	15/24239	0.0350479	0.528736
4	GO:0008198	MF	ferrous iron binding	4/2095	15/24239	0.0350479	0.528736
4	GO:0045156	MF	electron transporter, transferring electrons within the cyclic electron transport pathway of photosynthesis activity	4/2095	15/24239	0.0350479	0.528736
14	GO:0022836	MF	gated channel activity	14/2095	91/24239	0.0363697	0.535661
3	GO:0032957	BP	inositol trisphosphate metabolic process	3/2095	9/24239	0.036427	0.535661
3	GO:0140115	BP	export across plasma membrane	3/2095	9/24239	0.036427	0.535661
3	GO:0120029	BP	proton export across plasma membrane	3/2095	9/24239	0.036427	0.535661
3	GO:0009718	BP	anthocyanin-containing compound biosynthetic process	3/2095	9/24239	0.036427	0.535661
3	GO:0050048	MF	L-leucine:2-oxoglutarate aminotransferase activity	3/2095	9/24239	0.036427	0.535661
3	GO:0008199	MF	ferric iron binding	3/2095	9/24239	0.036427	0.535661
3	GO:0052654	MF	L-leucine transaminase activity	3/2095	9/24239	0.036427	0.535661
3	GO:0052655	MF	L-valine transaminase activity	3/2095	9/24239	0.036427	0.535661
3	GO:0052656	MF	L-isoleucine transaminase activity	3/2095	9/24239	0.036427	0.535661
3	GO:0004097	MF	catechol oxidase activity	3/2095	9/24239	0.036427	0.535661
5	GO:0051017	BP	actin filament bundle assembly	5/2095	22/24239	0.0364824	0.535661
5	GO:0061572	BP	actin filament bundle organization	5/2095	22/24239	0.0364824	0.535661
5	GO:0004499	MF	N,N-dimethylaniline monooxygenase activity	5/2095	22/24239	0.0364824	0.535661
2	GO:0051051	BP	negative regulation of transport	2/2095	4/24239	0.0398107	0.579366
2	GO:0009815	MF	1-aminocyclopropane-1-carboxylate oxidase activity	2/2095	4/24239	0.0398107	0.579366
2	GO:0015296	MF	anion:cation symporter activity	2/2095	4/24239	0.0398107	0.579366
6	GO:0021700	BP	developmental maturation	6/2095	30/24239	0.0405575	0.588155
26	GO:0048029	MF	monosaccharide binding	26/2095	201/24239	0.0421888	0.609665
1539	GO:0110165	CC	cellular anatomical entity	1539/2095	17343/24239	0.0427224	0.613074
52	GO:0006468	BP	protein phosphorylation	52/2095	457/24239	0.0431161	0.616576
5	GO:0043062	BP	extracellular structure organization	5/2095	23/24239	0.0434066	0.618581
5	GO:0030198	BP	extracellular matrix organization	5/2095	23/24239	0.0434066	0.618581
4	GO:0008553	MF	P-type proton-exporting transporter activity	4/2095	16/24239	0.0436222	0.618708
14	GO:0015036	MF	disulfide oxidoreductase activity	14/2095	96/24239	0.0448176	0.632703
11	GO:1901136	BP	carbohydrate derivative catabolic process	11/2095	67/24239	0.0449352	0.632703
11	GO:0051015	MF	actin filament binding	11/2095	67/24239	0.0449352	0.632703
11	GO:0016701	MF	oxidoreductase activity, acting on single donors with incorporation of molecular oxygen	11/2095	67/24239	0.0449352	0.632703
6	GO:0009833	BP	plant-type primary cell wall biogenesis	6/2095	31/24239	0.0467479	0.64231
6	GO:0046164	BP	alcohol catabolic process	6/2095	31/24239	0.0467479	0.64231
3	GO:0009692	BP	ethylene metabolic process	3/2095	10/24239	0.0487658	0.64231
3	GO:0009693	BP	ethylene biosynthetic process	3/2095	10/24239	0.0487658	0.64231
3	GO:0016103	BP	diterpenoid catabolic process	3/2095	10/24239	0.0487658	0.64231
3	GO:0043449	BP	cellular alkene metabolic process	3/2095	10/24239	0.0487658	0.64231
3	GO:1900673	BP	olefin metabolic process	3/2095	10/24239	0.0487658	0.64231
3	GO:1900674	BP	olefin biosynthetic process	3/2095	10/24239	0.0487658	0.64231
3	GO:0045487	BP	gibberellin catabolic process	3/2095	10/24239	0.0487658	0.64231
3	GO:0043450	BP	alkene biosynthetic process	3/2095	10/24239	0.0487658	0.64231
3	GO:0050664	MF	oxidoreductase activity, acting on NAD(P)H, oxygen as acceptor	3/2095	10/24239	0.0487658	0.64231
3	GO:0051765	MF	inositol tetrakisphosphate kinase activity	3/2095	10/24239	0.0487658	0.64231
3	GO:0051766	MF	inositol trisphosphate kinase activity	3/2095	10/24239	0.0487658	0.64231
3	GO:0019206	MF	nucleoside kinase activity	3/2095	10/24239	0.0487658	0.64231
3	GO:0004084	MF	branched-chain-amino-acid transaminase activity	3/2095	10/24239	0.0487658	0.64231
3	GO:0052634	MF	C-19 gibberellin 2-beta-dioxygenase activity	3/2095	10/24239	0.0487658	0.64231
17	GO:0008037	BP	cell recognition	17/2095	121/24239	0.0488926	0.64231
17	GO:0048544	BP	recognition of pollen	17/2095	121/24239	0.0488926	0.64231
103	GO:0006629	BP	lipid metabolic process	103/2095	990/24239	0.0493497	0.646254

## Sheet: Table S2c
Table S2c GO enrichment information sheet of PE_vs_PC group.
Number	GO ID	Term Type	Description	Ratio_in_study	Ratio_in_pop	Pvalue	Padjust
18	GO:0009522	CC	photosystem I	18/2508	42/24239	3.4e-07	0.000387618
14	GO:0009768	BP	photosynthesis, light harvesting in photosystem I	14/2508	26/24239	4.28e-07	0.000387618
14	GO:0009765	BP	photosynthesis, light harvesting	14/2508	26/24239	4.28e-07	0.000387618
25	GO:0030414	MF	peptidase inhibitor activity	25/2508	73/24239	6.58e-07	0.000387618
25	GO:0004866	MF	endopeptidase inhibitor activity	25/2508	73/24239	6.58e-07	0.000387618
31	GO:0015979	BP	photosynthesis	31/2508	101/24239	8.11e-07	0.000387618
19	GO:0009523	CC	photosystem II	19/2508	49/24239	8.56e-07	0.000387618
25	GO:0061135	MF	endopeptidase regulator activity	25/2508	74/24239	8.62e-07	0.000387618
25	GO:0061134	MF	peptidase regulator activity	25/2508	75/24239	1.12e-06	0.000387618
23	GO:0009521	CC	photosystem	23/2508	70/24239	1.2e-06	0.000387618
16	GO:0004867	MF	serine-type endopeptidase inhibitor activity	16/2508	41/24239	1.35e-06	0.000387618
55	GO:0009535	CC	chloroplast thylakoid membrane	55/2508	261/24239	1.69e-06	0.000387618
55	GO:0055035	CC	plastid thylakoid membrane	55/2508	262/24239	1.81e-06	0.000387618
86	GO:0004497	MF	monooxygenase activity	86/2508	446/24239	1.98e-06	0.000387618
102	GO:0020037	MF	heme binding	102/2508	580/24239	2.25e-06	0.000387618
92	GO:0009755	BP	hormone-mediated signaling pathway	92/2508	467/24239	2.31e-06	0.000387618
55	GO:0042651	CC	thylakoid membrane	55/2508	270/24239	2.54e-06	0.000387618
55	GO:0034357	CC	photosynthetic membrane	55/2508	270/24239	2.54e-06	0.000387618
144	GO:0005576	CC	extracellular region	144/2508	775/24239	2.57e-06	0.000387618
117	GO:0046906	MF	tetrapyrrole binding	117/2508	628/24239	2.88e-06	0.000387618
40	GO:0009873	BP	ethylene-activated signaling pathway	40/2508	180/24239	3.06e-06	0.000387618
88	GO:0030246	MF	carbohydrate binding	88/2508	496/24239	3.2e-06	0.000387618
85	GO:0005506	MF	iron ion binding	85/2508	482/24239	3.37e-06	0.000387618
50	GO:0031226	CC	intrinsic component of plasma membrane	50/2508	241/24239	3.48e-06	0.000387618
96	GO:0016705	MF	oxidoreductase activity, acting on paired donors, with incorporation or reduction of molecular oxygen	96/2508	518/24239	3.6e-06	0.000387913
154	GO:0006952	BP	defense response	154/2508	866/24239	3.75e-06	0.000387913
8	GO:0045543	MF	gibberellin 2-beta-dioxygenase activity	8/2508	12/24239	4.39e-06	0.000399455
197	GO:0140110	MF	transcription regulator activity	197/2508	1306/24239	4.41e-06	0.000399455
193	GO:0003700	MF	DNA-binding transcription factor activity	193/2508	1151/24239	4.72e-06	0.000408931
41	GO:0031225	CC	anchored component of membrane	41/2508	187/24239	5.02e-06	0.000425189
285	GO:0005886	CC	plasma membrane	285/2508	1692/24239	5.1e-06	0.000425189
316	GO:0016491	MF	oxidoreductase activity	316/2508	2165/24239	5.2e-06	0.000428537
23	GO:0015103	MF	inorganic anion transmembrane transporter activity	23/2508	82/24239	6.11e-06	0.00046623
38	GO:0009698	BP	phenylpropanoid metabolic process	38/2508	173/24239	6.98e-06	0.000508778
49	GO:0043177	MF	organic acid binding	49/2508	247/24239	7.56e-06	0.000530499
488	GO:0016020	CC	membrane	488/2508	3736/24239	7.71e-06	0.00053398
18	GO:0009611	BP	response to wounding	18/2508	58/24239	1.34e-05	0.000817468
24	GO:0044550	BP	secondary metabolite biosynthetic process	24/2508	92/24239	1.5e-05	0.000897494
42	GO:0019748	BP	secondary metabolic process	42/2508	206/24239	1.59e-05	0.000944358
49	GO:0031406	MF	carboxylic acid binding	49/2508	255/24239	1.81e-05	0.00103736
334	GO:0050896	BP	response to stimulus	334/2508	2598/24239	2.31e-05	0.00130329
27	GO:0045490	BP	pectin catabolic process	27/2508	112/24239	2.64e-05	0.00146036
88	GO:0098772	MF	molecular function regulator	88/2508	551/24239	3.69e-05	0.00195853
901	GO:0031224	CC	intrinsic component of membrane	901/2508	7807/24239	3.97e-05	0.00207114
82	GO:0030234	MF	enzyme regulator activity	82/2508	508/24239	4.65e-05	0.00239186
58	GO:0071554	BP	cell wall organization or biogenesis	58/2508	327/24239	4.79e-05	0.00242857
15	GO:0016168	MF	chlorophyll binding	15/2508	47/24239	4.81e-05	0.00242857
61	GO:0019842	MF	vitamin binding	61/2508	355/24239	6.96e-05	0.00331154
26	GO:0004857	MF	enzyme inhibitor activity	26/2508	113/24239	7.56e-05	0.00355956
71	GO:0004553	MF	hydrolase activity, hydrolyzing O-glycosyl compounds	71/2508	429/24239	7.83e-05	0.00366634
21	GO:0009699	BP	phenylpropanoid biosynthetic process	21/2508	83/24239	8.15e-05	0.00376035
89	GO:0015318	MF	inorganic molecular entity transmembrane transporter activity	89/2508	570/24239	8.88e-05	0.00399922
18	GO:0018298	BP	protein-chromophore linkage	18/2508	66/24239	9.1e-05	0.00407295
1263	GO:0003824	MF	catalytic activity	1263/2508	11318/24239	0.000109244	0.00481201
40	GO:0000272	BP	polysaccharide catabolic process	40/2508	207/24239	0.000121432	0.00529224
9	GO:0015116	MF	sulfate transmembrane transporter activity	9/2508	21/24239	0.00012341	0.00535013
254	GO:0006950	BP	response to stress	254/2508	1961/24239	0.000126178	0.00544149
8	GO:0008271	MF	secondary active sulfate transmembrane transporter activity	8/2508	17/24239	0.00013365	0.00567459
32	GO:0046658	CC	anchored component of plasma membrane	32/2508	153/24239	0.00013931	0.0058846
26	GO:0140678	MF	molecular function inhibitor activity	26/2508	115/24239	0.000146158	0.00614236
10	GO:0019187	MF	beta-1,4-mannosyltransferase activity	10/2508	26/24239	0.000153916	0.00640307
10	GO:0051753	MF	mannan synthase activity	10/2508	26/24239	0.000153916	0.00640307
37	GO:0031418	MF	L-ascorbic acid binding	37/2508	190/24239	0.000164609	0.00677941
75	GO:0016798	MF	hydrolase activity, acting on glycosyl bonds	75/2508	471/24239	0.000165642	0.00678802
145	GO:0007165	BP	signal transduction	145/2508	1037/24239	0.000168504	0.00687115
20	GO:0009808	BP	lignin metabolic process	20/2508	81/24239	0.000171039	0.00694015
6	GO:0016103	BP	diterpenoid catabolic process	6/2508	10/24239	0.000177135	0.00708283
6	GO:0045487	BP	gibberellin catabolic process	6/2508	10/24239	0.000177135	0.00708283
6	GO:0052634	MF	C-19 gibberellin 2-beta-dioxygenase activity	6/2508	10/24239	0.000177135	0.00708283
884	GO:0016021	CC	integral component of membrane	884/2508	7739/24239	0.000189026	0.00748181
43	GO:0000160	BP	phosphorelay signal transduction system	43/2508	232/24239	0.000189838	0.00748181
10	GO:0030570	MF	pectate lyase activity	10/2508	27/24239	0.000221882	0.00862096
70	GO:0016829	MF	lyase activity	70/2508	437/24239	0.000242568	0.00938044
38	GO:0048029	MF	monosaccharide binding	38/2508	201/24239	0.000255502	0.0097887
148	GO:0005975	BP	carbohydrate metabolic process	148/2508	1073/24239	0.000264244	0.0100303
11	GO:0010252	BP	auxin homeostasis	11/2508	33/24239	0.000316927	0.0115515
14	GO:0009809	BP	lignin biosynthetic process	14/2508	49/24239	0.000316941	0.0115515
7	GO:0009962	BP	regulation of flavonoid biosynthetic process	7/2508	15/24239	0.000381987	0.0134431
7	GO:0009963	BP	positive regulation of flavonoid biosynthetic process	7/2508	15/24239	0.000381987	0.0134431
7	GO:0050734	MF	hydroxycinnamoyltransferase activity	7/2508	15/24239	0.000381987	0.0134431
7	GO:0050737	MF	O-hydroxycinnamoyltransferase activity	7/2508	15/24239	0.000381987	0.0134431
7	GO:0047172	MF	shikimate O-hydroxycinnamoyltransferase activity	7/2508	15/24239	0.000381987	0.0134431
7	GO:0047205	MF	quinate O-hydroxycinnamoyltransferase activity	7/2508	15/24239	0.000381987	0.0134431
125	GO:0043565	MF	sequence-specific DNA binding	125/2508	887/24239	0.000386892	0.0135035
9	GO:0009654	CC	photosystem II oxygen evolving complex	9/2508	24/24239	0.000411646	0.0142468
21	GO:0051273	BP	beta-glucan metabolic process	21/2508	92/24239	0.00042466	0.0145873
11	GO:0010287	CC	plastoglobule	11/2508	34/24239	0.000425027	0.0145873
26	GO:0071669	BP	plant-type cell wall organization or biogenesis	26/2508	122/24239	0.000448415	0.0151377
12	GO:0016837	MF	carbon-oxygen lyase activity, acting on polysaccharides	12/2508	40/24239	0.000513969	0.0172096
12	GO:0042973	MF	glucan endo-1,3-beta-D-glucosidase activity	12/2508	40/24239	0.000513969	0.0172096
19	GO:0006865	BP	amino acid transport	19/2508	79/24239	0.000529991	0.0176742
24	GO:0015849	BP	organic acid transport	24/2508	113/24239	0.000536596	0.0177806
36	GO:0051213	MF	dioxygenase activity	36/2508	195/24239	0.000544071	0.0178546
19	GO:0030243	BP	cellulose metabolic process	19/2508	80/24239	0.000577469	0.0188755
58	GO:0030312	CC	external encapsulating structure	58/2508	357/24239	0.000583988	0.0190131
26	GO:0038023	MF	signaling receptor activity	26/2508	129/24239	0.000755332	0.0242088
10	GO:0009833	BP	plant-type primary cell wall biogenesis	10/2508	31/24239	0.000792604	0.025305
188	GO:0022857	MF	transmembrane transporter activity	188/2508	1443/24239	0.000816968	0.0258822
13	GO:0016628	MF	oxidoreductase activity, acting on the CH-CH group of donors, NAD or NADP as acceptor	13/2508	48/24239	0.000899394	0.028276
11	GO:0009694	BP	jasmonic acid metabolic process	11/2508	37/24239	0.00094895	0.0297206
66	GO:0005976	BP	polysaccharide metabolic process	66/2508	427/24239	0.000954316	0.0297754
27	GO:0060089	MF	molecular transducer activity	27/2508	137/24239	0.00100062	0.0309126
56	GO:0005618	CC	cell wall	56/2508	352/24239	0.00105822	0.0320463
8	GO:0051017	BP	actin filament bundle assembly	8/2508	22/24239	0.00109486	0.0327984
8	GO:0061572	BP	actin filament bundle organization	8/2508	22/24239	0.00109486	0.0327984
62	GO:0042170	CC	plastid membrane	62/2508	397/24239	0.00111571	0.0331774
13	GO:0042537	BP	benzene-containing compound metabolic process	13/2508	50/24239	0.00135954	0.0394345
10	GO:0120254	BP	olefinic compound metabolic process	10/2508	33/24239	0.00136443	0.0394345
10	GO:0016759	MF	cellulose synthase activity	10/2508	33/24239	0.00136443	0.0394345
10	GO:0016760	MF	cellulose synthase (UDP-forming) activity	10/2508	33/24239	0.00136443	0.0394345
28	GO:0010393	BP	galacturonan metabolic process	28/2508	148/24239	0.00159331	0.044189
28	GO:0045488	BP	pectin metabolic process	28/2508	148/24239	0.00159331	0.044189
5	GO:0009638	BP	phototropism	5/2508	10/24239	0.00190362	0.0517497
9	GO:0005372	MF	water transmembrane transporter activity	9/2508	29/24239	0.00195647	0.0526648
9	GO:0015250	MF	water channel activity	9/2508	29/24239	0.00195647	0.0526648
12	GO:0000030	MF	mannosyltransferase activity	12/2508	46/24239	0.00199301	0.0534737
25	GO:0016298	MF	lipase activity	25/2508	130/24239	0.00212061	0.0561655
35	GO:0015267	MF	channel activity	35/2508	200/24239	0.00217704	0.0572917
35	GO:0022803	MF	passive transmembrane transporter activity	35/2508	200/24239	0.00217704	0.0572917
10	GO:0002239	BP	response to oomycetes	10/2508	35/24239	0.00223324	0.0585835
115	GO:0004674	MF	protein serine/threonine kinase activity	115/2508	844/24239	0.00224367	0.0586702
6	GO:0009800	BP	cinnamic acid biosynthetic process	6/2508	15/24239	0.00267248	0.0687913
6	GO:0009803	BP	cinnamic acid metabolic process	6/2508	15/24239	0.00267248	0.0687913
6	GO:0016115	BP	terpenoid catabolic process	6/2508	15/24239	0.00267248	0.0687913
15	GO:0009738	BP	abscisic acid-activated signaling pathway	15/2508	64/24239	0.00279586	0.0712835
47	GO:0045229	BP	external encapsulating structure organization	47/2508	296/24239	0.00280392	0.0712835
189	GO:0005215	MF	transporter activity	189/2508	1491/24239	0.00282791	0.0716722
179	GO:0004672	MF	protein kinase activity	179/2508	1402/24239	0.00283875	0.0717264
24	GO:0042546	BP	cell wall biogenesis	24/2508	126/24239	0.00297362	0.0749044
43	GO:0071555	BP	cell wall organization	43/2508	264/24239	0.00298324	0.0749175
5	GO:0004629	MF	phospholipase C activity	5/2508	11/24239	0.00319373	0.0799598
8	GO:0009637	BP	response to blue light	8/2508	26/24239	0.00367229	0.0901029
15	GO:0051015	MF	actin filament binding	15/2508	67/24239	0.00369405	0.0901029
7	GO:0004565	MF	beta-galactosidase activity	7/2508	21/24239	0.00395292	0.0949277
31	GO:0046527	MF	glucosyltransferase activity	31/2508	178/24239	0.0040761	0.0972037
3	GO:0010275	BP	NAD(P)H dehydrogenase complex assembly	3/2508	4/24239	0.0040831	0.0972037
3	GO:0098807	CC	chloroplast thylakoid membrane protein complex	3/2508	4/24239	0.0040831	0.0972037
18	GO:0005887	CC	integral component of plasma membrane	18/2508	88/24239	0.00428723	0.100324
5	GO:0043467	BP	regulation of generation of precursor metabolites and energy	5/2508	12/24239	0.00501161	0.115957
5	GO:0042548	BP	regulation of photosynthesis, light reaction	5/2508	12/24239	0.00501161	0.115957
9	GO:0002229	BP	defense response to oomycetes	9/2508	33/24239	0.00515582	0.118627
9	GO:1901682	MF	sulfur compound transmembrane transporter activity	9/2508	33/24239	0.00515582	0.118627
11	GO:0043178	MF	alcohol binding	11/2508	45/24239	0.00520171	0.11935
10	GO:0015629	CC	actin cytoskeleton	10/2508	39/24239	0.00527492	0.120693
39	GO:0009416	BP	response to light stimulus	39/2508	241/24239	0.00535183	0.120884
6	GO:0010109	BP	regulation of photosynthesis	6/2508	17/24239	0.00551219	0.122054
85	GO:0015075	MF	ion transmembrane transporter activity	85/2508	613/24239	0.0057482	0.126599
20	GO:0005615	CC	extracellular space	20/2508	105/24239	0.00604066	0.131285
8	GO:0008300	BP	isoprenoid catabolic process	8/2508	28/24239	0.00605935	0.131344
28	GO:0008509	MF	anion transmembrane transporter activity	28/2508	162/24239	0.00619492	0.131854
13	GO:0016682	MF	oxidoreductase activity, acting on diphenols and related substances as donors, oxygen as acceptor	13/2508	56/24239	0.00621755	0.131995
56	GO:0008194	MF	UDP-glycosyltransferase activity	56/2508	379/24239	0.0063423	0.133953
50	GO:0009607	BP	response to biotic stimulus	50/2508	332/24239	0.00636806	0.134153
10	GO:0009664	BP	plant-type cell wall organization	10/2508	40/24239	0.00639365	0.134179
7	GO:0016036	BP	cellular response to phosphate starvation	7/2508	23/24239	0.00693121	0.143089
5	GO:0045548	MF	phenylalanine ammonia-lyase activity	5/2508	13/24239	0.0074567	0.152788
5	GO:0019210	MF	kinase inhibitor activity	5/2508	13/24239	0.0074567	0.152788
6	GO:0006559	BP	L-phenylalanine catabolic process	6/2508	18/24239	0.00755407	0.153258
6	GO:1902222	BP	erythrose 4-phosphate/phosphoenolpyruvate family amino acid catabolic process	6/2508	18/24239	0.00755407	0.153258
6	GO:0031978	CC	plastid thylakoid lumen	6/2508	18/24239	0.00755407	0.153258
6	GO:0009543	CC	chloroplast thylakoid lumen	6/2508	18/24239	0.00755407	0.153258
8	GO:0008810	MF	cellulase activity	8/2508	29/24239	0.00762235	0.154264
46	GO:0008289	MF	lipid binding	46/2508	303/24239	0.00768485	0.154768
227	GO:0016301	MF	kinase activity	227/2508	1864/24239	0.00797562	0.160232
65	GO:0009605	BP	response to external stimulus	65/2508	459/24239	0.00848172	0.164773
7	GO:0006558	BP	L-phenylalanine metabolic process	7/2508	24/24239	0.00892637	0.169807
7	GO:1902221	BP	erythrose 4-phosphate/phosphoenolpyruvate family amino acid metabolic process	7/2508	24/24239	0.00892637	0.169807
4	GO:0009695	BP	jasmonic acid biosynthetic process	4/2508	9/24239	0.00939358	0.173728
4	GO:0046592	MF	polyamine oxidase activity	4/2508	9/24239	0.00939358	0.173728
4	GO:0004435	MF	phosphatidylinositol phospholipase C activity	4/2508	9/24239	0.00939358	0.173728
3	GO:0005452	MF	inorganic anion exchanger activity	3/2508	5/24239	0.00942086	0.173728
8	GO:0051275	BP	beta-glucan catabolic process	8/2508	30/24239	0.00946992	0.173728
8	GO:0080163	BP	regulation of protein serine/threonine phosphatase activity	8/2508	30/24239	0.00946992	0.173728
8	GO:0120255	BP	olefinic compound biosynthetic process	8/2508	30/24239	0.00946992	0.173728
8	GO:0030245	BP	cellulose catabolic process	8/2508	30/24239	0.00946992	0.173728
16	GO:0004620	MF	phospholipase activity	16/2508	81/24239	0.00964047	0.176072
24	GO:0035251	MF	UDP-glucosyltransferase activity	24/2508	136/24239	0.0100636	0.182989
16	GO:0009832	BP	plant-type cell wall biogenesis	16/2508	82/24239	0.0105329	0.190646
5	GO:0030545	MF	signaling receptor regulator activity	5/2508	14/24239	0.0106236	0.190646
5	GO:0030546	MF	signaling receptor activator activity	5/2508	14/24239	0.0106236	0.190646
5	GO:0000254	MF	C-4 methylsterol oxidase activity	5/2508	14/24239	0.0106236	0.190646
5	GO:0048018	MF	receptor ligand activity	5/2508	14/24239	0.0106236	0.190646
2	GO:0034214	BP	protein hexamerization	2/2508	2/24239	0.0107021	0.190808
2	GO:0008883	MF	glutamyl-tRNA reductase activity	2/2508	2/24239	0.0107021	0.190808
2	GO:0052635	MF	C-20 gibberellin 2-beta-dioxygenase activity	2/2508	2/24239	0.0107021	0.190808
13	GO:0051274	BP	beta-glucan biosynthetic process	13/2508	62/24239	0.0110172	0.19558
7	GO:0009074	BP	aromatic amino acid family catabolic process	7/2508	25/24239	0.0113118	0.200047
24	GO:0042744	BP	hydrogen peroxide catabolic process	24/2508	139/24239	0.0113175	0.200047
9	GO:0019840	MF	isoprenoid binding	9/2508	37/24239	0.0114075	0.201206
39	GO:0009314	BP	response to radiation	39/2508	252/24239	0.012033	0.211786
94	GO:0016757	MF	glycosyltransferase activity	94/2508	708/24239	0.0120814	0.212184
29	GO:0004601	MF	peroxidase activity	29/2508	179/24239	0.0134757	0.230524
45	GO:0006817	BP	phosphate ion transport	45/2508	304/24239	0.0134894	0.230524
9	GO:0042562	MF	hormone binding	9/2508	38/24239	0.0136085	0.231597
7	GO:0015925	MF	galactosidase activity	7/2508	26/24239	0.0141264	0.239059
8	GO:0015301	MF	anion:anion antiporter activity	8/2508	32/24239	0.014134	0.239059
8	GO:0140323	MF	solute:anion antiporter activity	8/2508	32/24239	0.014134	0.239059
126	GO:0006629	BP	lipid metabolic process	126/2508	990/24239	0.0141641	0.239077
4	GO:0002094	MF	polyprenyltransferase activity	4/2508	10/24239	0.0143869	0.241846
4	GO:0016647	MF	oxidoreductase activity, acting on the CH-NH group of donors, oxygen as acceptor	4/2508	10/24239	0.0143869	0.241846
12	GO:0016207	MF	4-coumarate-CoA ligase activity	12/2508	57/24239	0.0144611	0.242599
66	GO:0035556	BP	intracellular signal transduction	66/2508	476/24239	0.0147191	0.246426
11	GO:0035304	BP	regulation of protein dephosphorylation	11/2508	49/24239	0.0148858	0.24871
28	GO:0006720	BP	isoprenoid metabolic process	28/2508	171/24239	0.0157147	0.259403
12	GO:0009606	BP	tropism	12/2508	58/24239	0.0160741	0.262235
12	GO:0016706	MF	2-oxoglutarate-dependent dioxygenase activity	12/2508	58/24239	0.0160741	0.262235
11	GO:0030244	BP	cellulose biosynthetic process	11/2508	50/24239	0.0160773	0.262235
47	GO:0015698	BP	inorganic anion transport	47/2508	322/24239	0.0161892	0.263538
16	GO:0007015	BP	actin filament organization	16/2508	83/24239	0.0167302	0.271273
3	GO:0006598	BP	polyamine catabolic process	3/2508	6/24239	0.0173976	0.276271
3	GO:0010193	BP	response to ozone	3/2508	6/24239	0.0173976	0.276271
7	GO:0031977	CC	thylakoid lumen	7/2508	27/24239	0.0174074	0.276271
24	GO:0042743	BP	hydrogen peroxide metabolic process	24/2508	142/24239	0.017574	0.278356
31	GO:0006073	BP	cellular glucan metabolic process	31/2508	196/24239	0.0176893	0.278599
16	GO:0071949	MF	FAD binding	16/2508	85/24239	0.0182867	0.28691
29	GO:0016684	MF	oxidoreductase activity, acting on peroxide as acceptor	29/2508	180/24239	0.0186206	0.291039
9	GO:0015144	MF	carbohydrate transmembrane transporter activity	9/2508	40/24239	0.018929	0.291957
11	GO:0008081	MF	phosphoric diester hydrolase activity	11/2508	52/24239	0.0192311	0.294057
5	GO:0010090	BP	trichome morphogenesis	5/2508	16/24239	0.0194602	0.295745
14	GO:0046910	MF	pectinesterase inhibitor activity	14/2508	73/24239	0.0197125	0.298057
37	GO:0048878	BP	chemical homeostasis	37/2508	245/24239	0.0197209	0.298057
8	GO:0016846	MF	carbon-sulfur lyase activity	8/2508	34/24239	0.0202769	0.304782
8	GO:0010427	MF	abscisic acid binding	8/2508	34/24239	0.0202769	0.304782
29	GO:0016835	MF	carbon-oxygen lyase activity	29/2508	184/24239	0.0204451	0.306752
4	GO:0016094	BP	polyprenol biosynthetic process	4/2508	11/24239	0.020783	0.310688
4	GO:0003854	MF	3-beta-hydroxy-delta5-steroid dehydrogenase activity	4/2508	11/24239	0.020783	0.310688
80	GO:0006811	BP	ion transport	80/2508	602/24239	0.0209475	0.312581
6	GO:0009813	BP	flavonoid biosynthetic process	6/2508	22/24239	0.0212041	0.315838
38	GO:0098542	BP	defense response to other organism	38/2508	256/24239	0.0227141	0.332358
41	GO:0051707	BP	response to other organism	41/2508	280/24239	0.0227167	0.332358
18	GO:0009734	BP	auxin-activated signaling pathway	18/2508	103/24239	0.022824	0.332925
54	GO:0006820	BP	anion transport	54/2508	387/24239	0.0228363	0.332925
11	GO:0035303	BP	regulation of dephosphorylation	11/2508	54/24239	0.0234745	0.336735
11	GO:0033293	MF	monocarboxylic acid binding	11/2508	54/24239	0.0234745	0.336735
45	GO:0016052	BP	carbohydrate catabolic process	45/2508	311/24239	0.0239065	0.341279
21	GO:0006721	BP	terpenoid metabolic process	21/2508	123/24239	0.0243013	0.346315
15	GO:0046148	BP	pigment biosynthetic process	15/2508	80/24239	0.0246234	0.349695
15	GO:0045330	MF	aspartyl esterase activity	15/2508	80/24239	0.0246234	0.349695
187	GO:0016773	MF	phosphotransferase activity, alcohol group as acceptor	187/2508	1549/24239	0.0248532	0.352351
5	GO:0015112	MF	nitrate transmembrane transporter activity	5/2508	17/24239	0.0252719	0.357671
7	GO:0080030	MF	methyl indole-3-acetate esterase activity	7/2508	29/24239	0.025507	0.36038
15	GO:0006694	BP	steroid biosynthetic process	15/2508	81/24239	0.0257778	0.363055
39	GO:0002376	BP	immune system process	39/2508	267/24239	0.0259301	0.364482
13	GO:0016679	MF	oxidoreductase activity, acting on diphenols and related substances as donors	13/2508	68/24239	0.0261216	0.365303
6	GO:0008970	MF	phospholipase A1 activity	6/2508	23/24239	0.0262416	0.36574
8	GO:0009685	BP	gibberellin metabolic process	8/2508	36/24239	0.028108	0.384932
3	GO:0009864	BP	induced systemic resistance, jasmonic acid mediated signaling pathway	3/2508	7/24239	0.0281257	0.384932
3	GO:0030638	BP	polyketide metabolic process	3/2508	7/24239	0.0281257	0.384932
3	GO:0030639	BP	polyketide biosynthetic process	3/2508	7/24239	0.0281257	0.384932
3	GO:0042549	BP	photosystem II stabilization	3/2508	7/24239	0.0281257	0.384932
3	GO:0010598	CC	NAD(P)H dehydrogenase complex (plastoquinone)	3/2508	7/24239	0.0281257	0.384932
3	GO:0016210	MF	naringenin-chalcone synthase activity	3/2508	7/24239	0.0281257	0.384932
4	GO:0046283	BP	anthocyanin-containing compound metabolic process	4/2508	12/24239	0.0286686	0.384932
4	GO:0008283	BP	cell population proliferation	4/2508	12/24239	0.0286686	0.384932
4	GO:0008083	MF	growth factor activity	4/2508	12/24239	0.0286686	0.384932
4	GO:0030976	MF	thiamine pyrophosphate binding	4/2508	12/24239	0.0286686	0.384932
40	GO:0042592	BP	homeostatic process	40/2508	278/24239	0.0293664	0.385338
24	GO:0016042	BP	lipid catabolic process	24/2508	149/24239	0.0295072	0.385338
12	GO:0016405	MF	CoA-ligase activity	12/2508	60/24239	0.0297677	0.385338
2	GO:0019755	BP	one-carbon compound transport	2/2508	3/24239	0.0298933	0.385338
2	GO:0072488	BP	ammonium transmembrane transport	2/2508	3/24239	0.0298933	0.385338
2	GO:0051865	BP	protein autoubiquitination	2/2508	3/24239	0.0298933	0.385338
2	GO:0042044	BP	fluid transport	2/2508	3/24239	0.0298933	0.385338
2	GO:0006833	BP	water transport	2/2508	3/24239	0.0298933	0.385338
2	GO:0015696	BP	ammonium transport	2/2508	3/24239	0.0298933	0.385338
2	GO:0030093	CC	chloroplast photosystem I	2/2508	3/24239	0.0298933	0.385338
2	GO:0016851	MF	magnesium chelatase activity	2/2508	3/24239	0.0298933	0.385338
2	GO:0034008	MF	R-linalool synthase activity	2/2508	3/24239	0.0298933	0.385338
2	GO:0004142	MF	diacylglycerol cholinephosphotransferase activity	2/2508	3/24239	0.0298933	0.385338
2	GO:1990136	MF	linoleate 9S-lipoxygenase activity	2/2508	3/24239	0.0298933	0.385338
2	GO:0016630	MF	protochlorophyllide reductase activity	2/2508	3/24239	0.0298933	0.385338
2	GO:0051002	MF	ligase activity, forming nitrogen-metal bonds	2/2508	3/24239	0.0298933	0.385338
2	GO:0051003	MF	ligase activity, forming nitrogen-metal bonds, forming coordination complexes	2/2508	3/24239	0.0298933	0.385338
38	GO:0006955	BP	immune response	38/2508	259/24239	0.0304083	0.38773
6	GO:0015995	BP	chlorophyll biosynthetic process	6/2508	24/24239	0.0320134	0.405061
12	GO:0016878	MF	acid-thiol ligase activity	12/2508	62/24239	0.0329185	0.409814
14	GO:0008422	MF	beta-glucosidase activity	14/2508	75/24239	0.0334217	0.4146
39	GO:0052689	MF	carboxylic ester hydrolase activity	39/2508	269/24239	0.0336822	0.417204
30	GO:0010035	BP	response to inorganic substance	30/2508	199/24239	0.0346502	0.427907
18	GO:0005507	MF	copper ion binding	18/2508	107/24239	0.0369451	0.453527
16	GO:0016627	MF	oxidoreductase activity, acting on the CH-CH group of donors	16/2508	92/24239	0.037281	0.45697
31	GO:0044042	BP	glucan metabolic process	31/2508	206/24239	0.0374892	0.458839
10	GO:0019901	MF	protein kinase binding	10/2508	51/24239	0.0378654	0.462147
4	GO:0042362	BP	fat-soluble vitamin biosynthetic process	4/2508	13/24239	0.0380962	0.462147
4	GO:0006775	BP	fat-soluble vitamin metabolic process	4/2508	13/24239	0.0380962	0.462147
4	GO:0009773	BP	photosynthetic electron transport in photosystem I	4/2508	13/24239	0.0380962	0.462147
4	GO:0033764	MF	steroid dehydrogenase activity, acting on the CH-OH group of donors, NAD or NADP as acceptor	4/2508	13/24239	0.0380962	0.462147
4	GO:0050997	MF	quaternary ammonium group binding	4/2508	13/24239	0.0380962	0.462147
6	GO:0001558	BP	regulation of cell growth	6/2508	25/24239	0.0385507	0.466289
6	GO:0005249	MF	voltage-gated potassium channel activity	6/2508	25/24239	0.0385507	0.466289
5	GO:0016841	MF	ammonia-lyase activity	5/2508	19/24239	0.0399425	0.476492
41	GO:0043207	BP	response to external biotic stimulus	41/2508	288/24239	0.0401406	0.476492
37	GO:0006979	BP	response to oxidative stress	37/2508	259/24239	0.0401932	0.476492
77	GO:0009628	BP	response to abiotic stimulus	77/2508	594/24239	0.0403788	0.476492
41	GO:0044419	BP	biological process involved in interspecies interaction between organisms	41/2508	289/24239	0.0404922	0.476492
16	GO:0042545	BP	cell wall modification	16/2508	94/24239	0.0408039	0.476492
16	GO:0015926	MF	glucosidase activity	16/2508	94/24239	0.0408039	0.476492
3	GO:1902644	BP	tertiary alcohol metabolic process	3/2508	8/24239	0.0415926	0.476492
3	GO:0009687	BP	abscisic acid metabolic process	3/2508	8/24239	0.0415926	0.476492
3	GO:0031221	BP	arabinan metabolic process	3/2508	8/24239	0.0415926	0.476492
3	GO:0031222	BP	arabinan catabolic process	3/2508	8/24239	0.0415926	0.476492
3	GO:0002252	BP	immune effector process	3/2508	8/24239	0.0415926	0.476492
3	GO:0043288	BP	apocarotenoid metabolic process	3/2508	8/24239	0.0415926	0.476492
3	GO:0009044	MF	xylan 1,4-beta-xylosidase activity	3/2508	8/24239	0.0415926	0.476492
3	GO:0008157	MF	protein phosphatase 1 binding	3/2508	8/24239	0.0415926	0.476492
3	GO:0015369	MF	calcium:proton antiporter activity	3/2508	8/24239	0.0415926	0.476492
3	GO:0015368	MF	calcium:cation antiporter activity	3/2508	8/24239	0.0415926	0.476492
3	GO:0097599	MF	xylanase activity	3/2508	8/24239	0.0415926	0.476492
3	GO:0008889	MF	glycerophosphodiester phosphodiesterase activity	3/2508	8/24239	0.0415926	0.476492
3	GO:0045547	MF	dehydrodolichyl diphosphate synthase activity	3/2508	8/24239	0.0415926	0.476492
7	GO:0005337	MF	nucleoside transmembrane transporter activity	7/2508	32/24239	0.0419416	0.478495
38	GO:1901615	BP	organic hydroxy compound metabolic process	38/2508	269/24239	0.0441257	0.494034
24	GO:0072593	BP	reactive oxygen species metabolic process	24/2508	155/24239	0.0457238	0.499387
6	GO:0031408	BP	oxylipin biosynthetic process	6/2508	26/24239	0.0458781	0.499865
15	GO:0009617	BP	response to bacterium	15/2508	85/24239	0.0465583	0.505938
13	GO:0009072	BP	aromatic amino acid family metabolic process	13/2508	72/24239	0.0487257	0.528097
4	GO:0016847	MF	1-aminocyclopropane-1-carboxylate synthase activity	4/2508	14/24239	0.0490852	0.530597
4	GO:0032440	MF	2-alkenal reductase [NAD(P)+] activity	4/2508	14/24239	0.0490852	0.530597
