# Supplementary material for: Transcriptome analysis reveals the regulation of cyclic nucleotide-gated ion channels in response to exogenous abscisic acid and calcium treatment under drought stress in tomato
Source: Front Genet. 2023 Feb 28;14:1139087. doi: 10.3389/fgene.2023.1139087 (PMC10013689; doi:10.3389/fgene.2023.1139087)
Supplement: Supplementary file 2 [file Table3.xlsx]

## Sheet: Table S3a
Table S3a KEGG pathway enrichment information sheet of WT_vs_PE group.
Num	Pathway id	Description	Database	Ratio_in_study	Ratio_in_pop	Pvalue	Padjust	First Category	Second Category
62	map04626	Plant-pathogen interaction	KEGG PATHWAY	62/1218	284/11860	5.64622e-09	6.32377e-07	Organismal Systems	Environmental adaptation
53	map04075	Plant hormone signal transduction	KEGG PATHWAY	53/1218	370/11860	0.00766042	0.0659975	Environmental Information Processing	Signal transduction
45	map00940	Phenylpropanoid biosynthesis	KEGG PATHWAY	45/1218	276/11860	0.00114934	0.0160908	Metabolism	Biosynthesis of other secondary metabolites
41	map04016	MAPK signaling pathway - plant	KEGG PATHWAY	41/1218	233/11860	0.000397653	0.0111343	Environmental Information Processing	Signal transduction
28	map00040	Pentose and glucuronate interconversions	KEGG PATHWAY	28/1218	143/11860	0.000580976	0.0130139	Metabolism	Carbohydrate metabolism
23	map00564	Glycerophospholipid metabolism	KEGG PATHWAY	23/1218	109/11860	0.000594468	0.0110967	Metabolism	Lipid metabolism
20	map00941	Flavonoid biosynthesis	KEGG PATHWAY	20/1218	81/11860	0.0001498	0.00559251	Metabolism	Biosynthesis of other secondary metabolites
19	map00195	Photosynthesis	KEGG PATHWAY	19/1218	95/11860	0.00327444	0.0407486	Metabolism	Energy metabolism
16	map00561	Glycerolipid metabolism	KEGG PATHWAY	16/1218	91/11860	0.0221231	0.145752	Metabolism	Lipid metabolism
14	map00945	Stilbenoid, diarylheptanoid and gingerol biosynthesis	KEGG PATHWAY	14/1218	74/11860	0.0172422	0.128742	Metabolism	Biosynthesis of other secondary metabolites
13	map00196	Photosynthesis - antenna proteins	KEGG PATHWAY	13/1218	27/11860	6.70408e-07	3.75429e-05	Metabolism	Energy metabolism
12	map00906	Carotenoid biosynthesis	KEGG PATHWAY	12/1218	41/11860	0.000607747	0.00972396	Metabolism	Metabolism of terpenoids and polyketides
8	map00062	Fatty acid elongation	KEGG PATHWAY	8/1218	38/11860	0.0362586	0.225609	Metabolism	Lipid metabolism
7	map00591	Linoleic acid metabolism	KEGG PATHWAY	7/1218	24/11860	0.00853919	0.0683135	Metabolism	Lipid metabolism
7	map00565	Ether lipid metabolism	KEGG PATHWAY	7/1218	32/11860	0.0403945	0.238115	Metabolism	Lipid metabolism
6	map00905	Brassinosteroid biosynthesis	KEGG PATHWAY	6/1218	16/11860	0.003746	0.0419552	Metabolism	Metabolism of terpenoids and polyketides
6	map00901	Indole alkaloid biosynthesis	KEGG PATHWAY	6/1218	22/11860	0.0204447	0.143113	Metabolism	Biosynthesis of other secondary metabolites
5	map00430	Taurine and hypotaurine metabolism	KEGG PATHWAY	5/1218	13/11860	0.00720436	0.0672407	Metabolism	Metabolism of other amino acids
3	map00944	Flavone and flavonol biosynthesis	KEGG PATHWAY	3/1218	4/11860	0.00399078	0.0406334	Metabolism	Biosynthesis of other secondary metabolites

## Sheet: Table S3b
Table S3b KEGG pathway enrichment information sheet of PE_vs_PA group.
Num	Pathway id	Description	Database	Ratio_in_study	Ratio_in_pop	Pvalue	Padjust	First Category	Second Category
53	map04075	Plant hormone signal transduction	KEGG PATHWAY	53/946	370/11860	1.96166e-05	0.000539457	Environmental Information Processing	Signal transduction
49	map04626	Plant-pathogen interaction	KEGG PATHWAY	49/946	284/11860	1.85654e-07	1.0211e-05	Organismal Systems	Environmental adaptation
45	map04016	MAPK signaling pathway - plant	KEGG PATHWAY	45/946	233/11860	1.91687e-08	2.10856e-06	Environmental Information Processing	Signal transduction
35	map00940	Phenylpropanoid biosynthesis	KEGG PATHWAY	35/946	276/11860	0.00412432	0.0756126	Metabolism	Biosynthesis of other secondary metabolites
31	map00040	Pentose and glucuronate interconversions	KEGG PATHWAY	31/946	143/11860	2.22479e-07	8.15756e-06	Metabolism	Carbohydrate metabolism
17	map00480	Glutathione metabolism	KEGG PATHWAY	17/946	126/11860	0.0222523	0.188289	Metabolism	Metabolism of other amino acids
14	map00941	Flavonoid biosynthesis	KEGG PATHWAY	14/946	81/11860	0.00452493	0.0711061	Metabolism	Biosynthesis of other secondary metabolites
11	map00945	Stilbenoid, diarylheptanoid and gingerol biosynthesis	KEGG PATHWAY	11/946	74/11860	0.0318878	0.206333	Metabolism	Biosynthesis of other secondary metabolites
11	map00053	Ascorbate and aldarate metabolism	KEGG PATHWAY	11/946	76/11860	0.0378616	0.219199	Metabolism	Carbohydrate metabolism
8	map00340	Histidine metabolism	KEGG PATHWAY	8/946	40/11860	0.0123325	0.135657	Metabolism	Amino acid metabolism
8	map00073	Cutin, suberine and wax biosynthesis	KEGG PATHWAY	8/946	42/11860	0.0164451	0.164451	Metabolism	Lipid metabolism
8	map00909	Sesquiterpenoid and triterpenoid biosynthesis	KEGG PATHWAY	8/946	43/11860	0.0188354	0.172658	Metabolism	Metabolism of terpenoids and polyketides
7	map00062	Fatty acid elongation	KEGG PATHWAY	7/946	38/11860	0.0286259	0.209923	Metabolism	Lipid metabolism
7	map00910	Nitrogen metabolism	KEGG PATHWAY	7/946	38/11860	0.0286259	0.209923	Metabolism	Energy metabolism
7	map00906	Carotenoid biosynthesis	KEGG PATHWAY	7/946	41/11860	0.041515	0.228333	Metabolism	Metabolism of terpenoids and polyketides
7	map00904	Diterpenoid biosynthesis	KEGG PATHWAY	7/946	42/11860	0.046529	0.232645	Metabolism	Metabolism of terpenoids and polyketides
6	map00901	Indole alkaloid biosynthesis	KEGG PATHWAY	6/946	22/11860	0.00622387	0.0855782	Metabolism	Biosynthesis of other secondary metabolites
6	map00591	Linoleic acid metabolism	KEGG PATHWAY	6/946	24/11860	0.009791	0.119668	Metabolism	Lipid metabolism
6	map00290	Valine, leucine and isoleucine biosynthesis	KEGG PATHWAY	6/946	29/11860	0.0245985	0.193274	Metabolism	Amino acid metabolism
6	map00950	Isoquinoline alkaloid biosynthesis	KEGG PATHWAY	6/946	33/11860	0.0438128	0.229496	Metabolism	Biosynthesis of other secondary metabolites
4	map00966	Glucosinolate biosynthesis	KEGG PATHWAY	4/946	16/11860	0.0337394	0.206185	Metabolism	Biosynthesis of other secondary metabolites
3	map00944	Flavone and flavonol biosynthesis	KEGG PATHWAY	3/946	4/11860	0.00190327	0.041872	Metabolism	Biosynthesis of other secondary metabolites

## Sheet: Table S3c
Table S3c KEGG pathway enrichment information sheet of PE_vs_PC group.
Num	Pathway id	Description	Database	Ratio_in_study	Ratio_in_pop	Pvalue	Padjust	First Category	Second Category
61	map04075	Plant hormone signal transduction	KEGG PATHWAY	61/1113	370/11860	8.39165e-06	0.00024126	Environmental Information Processing	Signal transduction
57	map00940	Phenylpropanoid biosynthesis	KEGG PATHWAY	57/1113	276/11860	7.50063e-09	4.31286e-07	Metabolism	Biosynthesis of other secondary metabolites
41	map04626	Plant-pathogen interaction	KEGG PATHWAY	41/1113	284/11860	0.00348288	0.0308101	Organismal Systems	Environmental adaptation
35	map04016	MAPK signaling pathway - plant	KEGG PATHWAY	35/1113	233/11860	0.00349701	0.0287255	Environmental Information Processing	Signal transduction
30	map00040	Pentose and glucuronate interconversions	KEGG PATHWAY	30/1113	143/11860	1.95565e-05	0.000374833	Metabolism	Carbohydrate metabolism
25	map00941	Flavonoid biosynthesis	KEGG PATHWAY	25/1113	81/11860	4.77098e-08	1.82888e-06	Metabolism	Biosynthesis of other secondary metabolites
23	map00195	Photosynthesis	KEGG PATHWAY	23/1113	95/11860	1.63796e-05	0.00037673	Metabolism	Energy metabolism
19	map00945	Stilbenoid, diarylheptanoid and gingerol biosynthesis	KEGG PATHWAY	19/1113	74/11860	3.66542e-05	0.000602176	Metabolism	Biosynthesis of other secondary metabolites
18	map00270	Cysteine and methionine metabolism	KEGG PATHWAY	18/1113	127/11860	0.049884	0.24942	Metabolism	Amino acid metabolism
15	map00196	Photosynthesis - antenna proteins	KEGG PATHWAY	15/1113	27/11860	2.07032e-09	2.38086e-07	Metabolism	Energy metabolism
15	map00592	alpha-Linolenic acid metabolism	KEGG PATHWAY	15/1113	65/11860	0.000812764	0.00849708	Metabolism	Lipid metabolism
14	map00860	Porphyrin and chlorophyll metabolism	KEGG PATHWAY	14/1113	56/11860	0.000510337	0.00586887	Metabolism	Metabolism of cofactors and vitamins
13	map00073	Cutin, suberine and wax biosynthesis	KEGG PATHWAY	13/1113	42/11860	7.80858e-05	0.00112248	Metabolism	Lipid metabolism
11	map00904	Diterpenoid biosynthesis	KEGG PATHWAY	11/1113	42/11860	0.00132212	0.0126703	Metabolism	Metabolism of terpenoids and polyketides
11	map00130	Ubiquinone and other terpenoid-quinone biosynthesis	KEGG PATHWAY	11/1113	54/11860	0.0104626	0.0752	Metabolism	Metabolism of cofactors and vitamins
9	map00591	Linoleic acid metabolism	KEGG PATHWAY	9/1113	24/11860	0.000194409	0.00248412	Metabolism	Lipid metabolism
9	map00902	Monoterpenoid biosynthesis	KEGG PATHWAY	9/1113	39/11860	0.00873299	0.0669529	Metabolism	Metabolism of terpenoids and polyketides
8	map00909	Sesquiterpenoid and triterpenoid biosynthesis	KEGG PATHWAY	8/1113	43/11860	0.0441726	0.253992	Metabolism	Metabolism of terpenoids and polyketides
7	map00650	Butanoate metabolism	KEGG PATHWAY	7/1113	35/11860	0.0411046	0.262613	Metabolism	Carbohydrate metabolism
5	map00590	Arachidonic acid metabolism	KEGG PATHWAY	5/1113	21/11860	0.0411889	0.249301	Metabolism	Lipid metabolism
5	map00901	Indole alkaloid biosynthesis	KEGG PATHWAY	5/1113	22/11860	0.0493288	0.257855	Metabolism	Biosynthesis of other secondary metabolites
4	map00430	Taurine and hypotaurine metabolism	KEGG PATHWAY	4/1113	13/11860	0.0276794	0.187243	Metabolism	Metabolism of other amino acids
2	map00944	Flavone and flavonol biosynthesis	KEGG PATHWAY	2/1113	4/11860	0.046434	0.254281	Metabolism	Biosynthesis of other secondary metabolites
