# Supplementary material for: Transcriptome analysis reveals the regulation of cyclic nucleotide-gated ion channels in response to exogenous abscisic acid and calcium treatment under drought stress in tomato
Source: Front Genet. 2023 Feb 28;14:1139087. doi: 10.3389/fgene.2023.1139087 (PMC10013689; doi:10.3389/fgene.2023.1139087)
Supplement: Supplementary file 3 [file Table4.xlsx]

## Sheet: Sheet1
Table S4 Information about tomato cyclic nucleotide-gated ion channel genes
Gene_id	Gene name	Description	Gene type	WT Expression	PE Expression	PA Expression	PC Expression	Log2FC(PE/WT)	Log2FC(PA/PE)	Log2FC(PC/PE)	Pvalue(PE/WT)	Pvalue(PA/PE)	Pvalue(PC/PE)	GO			KEGG				COG			NR		Swiss-Prot		Pfam
														Term	GO id	Description	KO id	KO name	Pathway	Pathway Definition	COG id	Description	Category Description	NR name	NR description	Swissprot name	Swissprot description	Pfam id	domain	Description
gene-CNGC5	CNGC5	cyclic nucleotide-gated ion channel 1-like, transcript variant X1	protein_coding	26.1825	42.555	44.325	59.115	0.654124	0.106374	0.460097	2.05815e-15	0.0850504	4.5e-13	cellular_component	GO:0016021	integral component of membrane	K05391	CNGC	map04626	Plant-pathogen interaction	ENOG410XPSE	Potassium voltage-gated channel, subfamily H (Eag-related), membe	Intracellular trafficking, secretion, and vesicular transport[U]	NP_001291303.1	cyclic nucleotide-gated ion channel 1-like [Solanum lycopersicum]	sp|O65717|CNGC1_ARATH	Cyclic nucleotide-gated ion channel 1 OS=Arabidopsis thaliana OX=3702 GN=CNGC1 PE=1 SV=1	PF00520.33;PF00027.31	Ion_trans;cNMP_binding	Ion transport protein;Cyclic nucleotide-binding domain
														molecular_function	GO:0005216	ion channel activity
gene-CNGC15	CNGC15	cyclic nucleotide gated channel 15	protein_coding	58.63	54.1725	52.4975	36.2125	-0.129704	-0.0371575	-0.5484	0.0571488	0.573626	1.85498e-11	cellular_component	GO:0016021	integral component of membrane	K05391	CNGC	map04626	Plant-pathogen interaction	ENOG410XPSE	Homeobox-leucine zipper protein	Transcription[K]	NP_001316156.1	cyclic nucleotide gated channel 15 [Solanum lycopersicum]	sp|Q9LD37|CNG20_ARATH	Probable cyclic nucleotide-gated ion channel 20, chloroplastic OS=Arabidopsis thaliana OX=3702 GN=CNGC20 PE=2 SV=1	PF00520.33	Ion_trans	Ion transport protein
														molecular_function	GO:0005216	ion channel activity
gene-LOC101244112	LOC101244112	protein CNGC15b-like	protein_coding	0.045	0.225	0.1025	0.4475	2.31289	-1.1364	0.999051	0.00164049	0.0468954	0.011753	cellular_component	GO:0016021	integral component of membrane	K05391	CNGC	map04626	Plant-pathogen interaction	ENOG410XPSE	BTB POZ domain-containing protein	Function unknown[S]	XP_004246915.2	protein CNGC15b-like [Solanum lycopersicum]	sp|A0A072VMJ3|CN15C_MEDTR	Protein CNGC15c OS=Medicago truncatula OX=3880 GN=CNGC15C PE=1 SV=1	PF00520.33;PF00027.31	Ion_trans;cNMP_binding	Ion transport protein;Cyclic nucleotide-binding domain
														molecular_function	GO:0005216	ion channel activity
															GO:0005249	voltage-gated potassium channel activity
gene-LOC101244669	LOC101244669	cyclic nucleotide-gated ion channel 1-like	protein_coding	5.0875	16.3025	5.2725	51.8925	1.65906	-1.61464	1.69566	1.26814e-23	2.10412e-25	9.14e-37	cellular_component	GO:0016021	integral component of membrane	K05391	CNGC	map04626	Plant-pathogen interaction	ENOG410XPSE	Potassium voltage-gated channel, subfamily H (Eag-related), membe	Intracellular trafficking, secretion, and vesicular transport[U]	XP_010321519.1	cyclic nucleotide-gated ion channel 1-like [Solanum lycopersicum]	sp|O65717|CNGC1_ARATH	Cyclic nucleotide-gated ion channel 1 OS=Arabidopsis thaliana OX=3702 GN=CNGC1 PE=1 SV=1	PF00520.33;PF00027.31	Ion_trans;cNMP_binding	Ion transport protein;Cyclic nucleotide-binding domain
														molecular_function	GO:0005216	ion channel activity
gene-LOC101246478	LOC101246478	cyclic nucleotide-gated ion channel 4-like	protein_coding	5.75	13.005	14.1275	30.4025	1.15955	0.134362	1.253	5.32503e-13	0.383724	1.66e-31	cellular_component	GO:0016021	integral component of membrane	K05391	CNGC	map04626	Plant-pathogen interaction	ENOG410XPSE	TEL2, telomere maintenance 2, homolog (S. cerevisiae)	Function unknown[S]	XP_004248279.1	cyclic nucleotide-gated ion channel 4-like [Solanum lycopersicum]	sp|Q94AS9|CNGC4_ARATH	Cyclic nucleotide-gated ion channel 4 OS=Arabidopsis thaliana OX=3702 GN=CNGC4 PE=2 SV=2	PF00520.33;PF00027.31	Ion_trans;cNMP_binding	Ion transport protein;Cyclic nucleotide-binding domain
														molecular_function	GO:0005216	ion channel activity
gene-LOC101246872	LOC101246872	-	protein_coding	3.75	15.495	9.39	6.2075	2.02367	-0.70836	-1.29809	1.26405e-48	5.49302e-07	1.09377e-27	biological_process	GO:0006869	lipid transport	K05391	CNGC	map04626	Plant-pathogen interaction	ENOG410XPSE	Potassium voltage-gated channel, subfamily H (Eag-related), membe	Intracellular trafficking, secretion, and vesicular transport[U]	TMW92724.1	hypothetical protein EJD97_012638 [Solanum chilense]	sp|Q9LD40|CNG13_ARATH	Putative cyclic nucleotide-gated ion channel 13 OS=Arabidopsis thaliana OX=3702 GN=CNGC13 PE=3 SV=2	None	None	None
														cellular_component	GO:0016021	integral component of membrane
														molecular_function	GO:0005216	ion channel activity
															GO:0008289	lipid binding
gene-LOC101248001	LOC101248001	putative cyclic nucleotide-gated ion channel 8, transcript variant X2	protein_coding	0.005	0.0375	0.005	0.02	2.5136	-2.42771	-0.824897	0.179906	0.185859	0.595735	cellular_component	GO:0016021	integral component of membrane	K05391	CNGC	map04626	Plant-pathogen interaction	ENOG410XPSE	-	Function unknown[S]	XP_019068648.1	putative cyclic nucleotide-gated ion channel 8 isoform X2 [Solanum lycopersicum]	sp|Q9FXH6|CNGC8_ARATH	Cyclic nucleotide-gated ion channel 8 OS=Arabidopsis thaliana OX=3702 GN=CNGC8 PE=1 SV=1	PF00520.33;PF00027.31	Ion_trans;cNMP_binding	Ion transport protein;Cyclic nucleotide-binding domain
														molecular_function	GO:0005216	ion channel activity
gene-LOC101248443	LOC101248443	cyclic nucleotide-gated ion channel 18	protein_coding	1.4925	1.99	1.07	0.9175	0.396231	-0.877676	-1.08387	0.0416946	2.70021e-06	2.84e-08	cellular_component	GO:0016021	integral component of membrane	K05391	CNGC	map04626	Plant-pathogen interaction	ENOG410XPSE	-	Function unknown[S]	XP_004232288.1	cyclic nucleotide-gated ion channel 18 [Solanum lycopersicum]	sp|Q9LEQ3|CNG18_ARATH	Cyclic nucleotide-gated ion channel 18 OS=Arabidopsis thaliana OX=3702 GN=CNGC18 PE=1 SV=1	PF00520.33;PF00027.31	Ion_trans;cNMP_binding	Ion transport protein;Cyclic nucleotide-binding domain
														molecular_function	GO:0005216	ion channel activity
															GO:0005249	voltage-gated potassium channel activity
gene-LOC101249432	LOC101249432	protein CNGC15b, transcript variant X2	protein_coding	3.2025	5.8725	3.1975	4.505	0.855513	-0.854511	-0.350472	2.17e-08	1.50307e-08	0.0118686	cellular_component	GO:0016021	integral component of membrane	K05391	CNGC	map04626	Plant-pathogen interaction	ENOG410XPSE	Potassium voltage-gated channel, subfamily H (Eag-related), membe	Intracellular trafficking, secretion, and vesicular transport[U]	XP_010313416.1	protein CNGC15b [Solanum lycopersicum]	sp|A0A072VMJ3|CN15C_MEDTR	Protein CNGC15c OS=Medicago truncatula OX=3880 GN=CNGC15C PE=1 SV=1	PF00520.33;PF00027.31	Ion_trans;cNMP_binding	Ion transport protein;Cyclic nucleotide-binding domain
														molecular_function	GO:0005216	ion channel activity
gene-LOC101249567	LOC101249567	probable cyclic nucleotide-gated ion channel 14, transcript variant X4	protein_coding	10.87	9.4425	16.555	4.5175	-0.225871	0.826102	-1.04738	0.0280181	3.21385e-16	1.8e-19	cellular_component	GO:0016021	integral component of membrane	K05391	CNGC	map04626	Plant-pathogen interaction	ENOG410XPSE	Retrotransposon protein	Replication, recombination and repai[L]	XP_004245310.1	probable cyclic nucleotide-gated ion channel 14 [Solanum lycopersicum]	sp|Q9SJA4|CNG14_ARATH	Probable cyclic nucleotide-gated ion channel 14 OS=Arabidopsis thaliana OX=3702 GN=CNGC14 PE=2 SV=2	PF00520.33;PF00027.31	Ion_trans;cNMP_binding	Ion transport protein;Cyclic nucleotide-binding domain
														molecular_function	GO:0005216	ion channel activity
															GO:0005249	voltage-gated potassium channel activity
gene-LOC101250084	LOC101250084	cyclic nucleotide-gated ion channel 1	protein_coding	33.6225	46.6425	36.765	38.4375	0.453008	-0.329135	-0.255333	2.43145e-13	1.88578e-05	3.39e-05	cellular_component	GO:0016021	integral component of membrane	K05391	CNGC	map04626	Plant-pathogen interaction	ENOG410XPSE	Potassium voltage-gated channel, subfamily H (Eag-related), membe	Intracellular trafficking, secretion, and vesicular transport[U]	NP_001304069.1	cyclic nucleotide-gated ion channel 1 [Solanum lycopersicum]	sp|O65717|CNGC1_ARATH	Cyclic nucleotide-gated ion channel 1 OS=Arabidopsis thaliana OX=3702 GN=CNGC1 PE=1 SV=1	PF00520.33;PF00027.31	Ion_trans;cNMP_binding	Ion transport protein;Cyclic nucleotide-binding domain
														molecular_function	GO:0005216	ion channel activity
gene-LOC101250219	LOC101250219	cyclic nucleotide-gated ion channel 1, transcript variant X1	protein_coding	96.355	173.442	114.145	200.51	0.822868	-0.585922	0.2557	1.52318e-34	1.44267e-19	1.68e-07	cellular_component	GO:0016021	integral component of membrane	K05391	CNGC	map04626	Plant-pathogen interaction	ENOG410XPSE	Potassium voltage-gated channel, subfamily H (Eag-related), membe	Intracellular trafficking, secretion, and vesicular transport[U]	XP_004240079.1	cyclic nucleotide-gated ion channel 1 isoform X1 [Solanum lycopersicum]	sp|Q9LD40|CNG13_ARATH	Putative cyclic nucleotide-gated ion channel 13 OS=Arabidopsis thaliana OX=3702 GN=CNGC13 PE=3 SV=2	PF00520.33;PF00027.31	Ion_trans;cNMP_binding	Ion transport protein;Cyclic nucleotide-binding domain
														molecular_function	GO:0005216	ion channel activity
gene-LOC101250508	LOC101250508	cyclic nucleotide-gated ion channel 1-like, transcript variant X1	protein_coding	13.0825	23.8175	16.67	25.655	0.852641	-0.502362	0.122984	2.21423e-23	1.66424e-09	0.0803084	cellular_component	GO:0016021	integral component of membrane	K05391	CNGC	map04626	Plant-pathogen interaction	ENOG410XPSE	Potassium voltage-gated channel, subfamily H (Eag-related), membe	Intracellular trafficking, secretion, and vesicular transport[U]	XP_004240080.1	cyclic nucleotide-gated ion channel 1-like isoform X1 [Solanum lycopersicum]	sp|Q9SKD7|CNGC3_ARATH	Probable cyclic nucleotide-gated ion channel 3 OS=Arabidopsis thaliana OX=3702 GN=CNGC3 PE=2 SV=2	PF00520.33;PF00027.31	Ion_trans;cNMP_binding	Ion transport protein;Cyclic nucleotide-binding domain
														molecular_function	GO:0005216	ion channel activity
gene-LOC101251271	LOC101251271	probable cyclic nucleotide-gated ion channel 16	protein_coding	8.17	6.5025	8.7625	6.01	-0.31754	0.468796	-0.0869989	0.00221969	2.00379e-06	0.382328	cellular_component	GO:0016021	integral component of membrane	K05391	CNGC	map04626	Plant-pathogen interaction	ENOG410XPSE	-	Function unknown[S]	XP_004236123.1	probable cyclic nucleotide-gated ion channel 16 [Solanum lycopersicum]	sp|Q9SU64|CNG16_ARATH	Probable cyclic nucleotide-gated ion channel 16 OS=Arabidopsis thaliana OX=3702 GN=CNGC16 PE=2 SV=1	PF00520.33;PF00027.31	Ion_trans;cNMP_binding	Ion transport protein;Cyclic nucleotide-binding domain
														molecular_function	GO:0005216	ion channel activity
															GO:0005249	voltage-gated potassium channel activity
gene-LOC101263426	LOC101263426	cyclic nucleotide-gated ion channel 17	protein_coding	57.35	55.99	60.4775	31.315	-0.0485065	0.121808	-0.809626	0.432443	0.00959932	5.59e-47	cellular_component	GO:0016021	integral component of membrane	K05391	CNGC	map04626	Plant-pathogen interaction	ENOG410XPSE	trehalose biosynthetic process	Carbohydrate transport and metabolism[G]	XP_004242662.1	cyclic nucleotide-gated ion channel 17 [Solanum lycopersicum]	sp|Q8L7Z0|CNG17_ARATH	Cyclic nucleotide-gated ion channel 17 OS=Arabidopsis thaliana OX=3702 GN=CNGC17 PE=1 SV=1	PF00520.33;PF00027.31	Ion_trans;cNMP_binding	Ion transport protein;Cyclic nucleotide-binding domain
														molecular_function	GO:0005216	ion channel activity
gene-LOC101265895	LOC101265895	cyclic nucleotide-gated ion channel 4	protein_coding	6.9175	6.4175	6.0125	14.0975	-0.167929	-0.0795624	1.24956	0.1587	0.556299	2.65e-22	cellular_component	GO:0016021	integral component of membrane	K05391	CNGC	map04626	Plant-pathogen interaction	ENOG410XPSE	Potassium voltage-gated channel, subfamily H (Eag-related), membe	Intracellular trafficking, secretion, and vesicular transport[U]	XP_004251491.1	cyclic nucleotide-gated ion channel 4 [Solanum lycopersicum]	sp|Q94AS9|CNGC4_ARATH	Cyclic nucleotide-gated ion channel 4 OS=Arabidopsis thaliana OX=3702 GN=CNGC4 PE=2 SV=2	PF00520.33;PF00027.31	Ion_trans;cNMP_binding	Ion transport protein;Cyclic nucleotide-binding domain
														molecular_function	GO:0005216	ion channel activity
gene-LOC101266887	LOC101266887	cyclic nucleotide-gated ion channel 2, transcript variant X1	protein_coding	148.093	34.705	122.29	28.615	-2.08301	1.81519	-0.266886	3.0861e-159	4.65171e-65	4.26e-05	biological_process	GO:0007263	nitric oxide mediated signal transduction	K05391	CNGC	map04626	Plant-pathogen interaction	ENOG410XPSE	Ubiquitin conjugation factor E4	Posttranslational modification, protein turnover, chaperones[O]	XP_004232184.1	cyclic nucleotide-gated ion channel 2 isoform X1 [Solanum lycopersicum]	sp|O65718|CNGC2_ARATH	Cyclic nucleotide-gated ion channel 2 OS=Arabidopsis thaliana OX=3702 GN=CNGC2 PE=1 SV=1	PF00520.33;PF00027.31	Ion_trans;cNMP_binding	Ion transport protein;Cyclic nucleotide-binding domain
															GO:0009626	plant-type hypersensitive response
															GO:0070509	calcium ion import
														cellular_component	GO:0016021	integral component of membrane
														molecular_function	GO:0005216	ion channel activity
															GO:0005222	intracellular cAMP activated cation channel activity
															GO:0005242	inward rectifier potassium channel activity
															GO:0005262	calcium channel activity
gene-LOC101267093	LOC101267093	probable cyclic nucleotide-gated ion channel 5	protein_coding	97.045	69.7475	79.45	48.0075	-0.496499	0.202972	-0.515277	1.02448e-16	0.00105369	4.76e-15	cellular_component	GO:0016021	integral component of membrane	K05391	CNGC	map04626	Plant-pathogen interaction	ENOG410XPSE	Potassium voltage-gated channel, subfamily H (Eag-related), membe	Intracellular trafficking, secretion, and vesicular transport[U]	XP_015061313.2	LOW QUALITY PROTEIN: probable cyclic nucleotide-gated ion channel 5 [Solanum pennellii]	sp|Q8RWS9|CNGC5_ARATH	Probable cyclic nucleotide-gated ion channel 5 OS=Arabidopsis thaliana OX=3702 GN=CNGC5 PE=2 SV=1	PF00520.33;PF00027.31	Ion_trans;cNMP_binding	Ion transport protein;Cyclic nucleotide-binding domain
														molecular_function	GO:0005216	ion channel activity
gene-LOC101267716	LOC101267716	probable cyclic nucleotide-gated ion channel 5, transcript variant X1	protein_coding	28.025	26.71	23.5125	25.72	-0.0901648	-0.167792	-0.0256291	0.136454	0.00278252	0.672423	cellular_component	GO:0016021	integral component of membrane	K05391	CNGC	map04626	Plant-pathogen interaction	ENOG410XPSE	APO protein	Function unknown[S]	XP_004242592.1	probable cyclic nucleotide-gated ion channel 5 [Solanum lycopersicum]	sp|Q8RWS9|CNGC5_ARATH	Probable cyclic nucleotide-gated ion channel 5 OS=Arabidopsis thaliana OX=3702 GN=CNGC5 PE=2 SV=1	PF00520.33;PF00027.31	Ion_trans;cNMP_binding	Ion transport protein;Cyclic nucleotide-binding domain
														molecular_function	GO:0005249	voltage-gated potassium channel activity
