# Supplementary material for: Transcriptome analysis reveals the regulation of cyclic nucleotide-gated ion channels in response to exogenous abscisic acid and calcium treatment under drought stress in tomato
Source: Front Genet. 2023 Feb 28;14:1139087. doi: 10.3389/fgene.2023.1139087 (PMC10013689; doi:10.3389/fgene.2023.1139087)
Supplement: Supplementary file 4 [file Table1.xlsx]

## Sheet: Sheet1
Table S1 The primer pairs used for qRT-PCR
Gene ID	Upstream Primer (5'to3')	Downstream Primer (5'to3')
gene-CNGC5	TGTCGTCATGCCTCGTTGTA	AGAGCGTCAAGGAACATCCC
gene-LOC101244112	TGCACCACGAGATGAACGAA	CTGTTGCTTGCTGCCAATGT
gene-LOC101244669	CGTCCATCGTGTAACAAAAGATCA	CACCGCAAATACACAAGCCA
gene-LOC101246478	TGCAATGCGTGGTGTTGATG	ACAAAGGGACCTGTTTGACCA
gene-LOC101248001	GTAAGTTGGATGCGGACAGC	AAACACGGGAAGATGGAGCA
gene-LOC101248443	CCCTTGGACCTAATGATTTTTGT	AGCCTGTATAAAACAAGCACCC
gene-LOC101249432	GACACGCCTGCAGTTTTGAG	TGTGGTTCATTGACCCTCCG
gene-LOC101249567	GCTATTGCTGCTCTGCCTCT	CGCATTGTTGGTGTGATCGG
gene-LOC101250084	CGTCTCAGGCCTGTCCTCTA	AAACCCTGTCCTCCCTCCAT
gene-LOC101250219	CTTGTTTTCCTTGCTTATTGGCA	CATTTGTACTGTTCATGTCGCCT
gene-LOC101250508	GCAGCTAATATGCTATGCGCC	AGCAGCAGAGAAAATGTGGGA
gene-LOC101251271	TCACACCAATGGAGGACGTG	GTCCATCCCTCCCCTGTAGT
gene-LOC101263426	GGGCAGGGGCTGCATATAAT	AGAGCTGTCTTCCTTTCGGC
gene-LOC101265895	CTAGAGCGCCTTGGGTTCAA	GACCGTTACCGCAAACCAAC
gene-LOC101266887	ACGAAGGGACATCAAACGCT	AGTGGCTTAACGCGATCACA
gene-LOC101267093	TTTCTACCTTCCAGTTTTCGATG	GGATCTATCACTAGTTCACCCCTTC
gene-LOC101267716	GAAGTGGAGGCTTTCGCTCT	CCAAGTCCGCCATTGTTGTG
gene-CNGC15	TGCAGTCTCTAGATCGCAGG	GCCTCTTGAACTCGCCTTCT
Efα	ACTGGTGGTTTTGAAGCTGG	GGGTGGTAGCATCCATCTTGT
